# Supplementary material for: Toward Personalized Psychoeducational Interventions for Psychophysical Health: A Systematic Review and Meta-Analysis for Tailored Intervention Selection
Source: J Pers Med. 2026 Apr 14;16(4):215. doi: 10.3390/jpm16040215 (PMC13117039; doi:10.3390/jpm16040215)
Supplement: Supplementary file 1 [file jpm-16-00215-s001.zip]

Archive with 7 entries (7 files):
- Table_S1.xlsx
- Table_S2.xlsx
- Table_S3.xlsx
- Table_S4.xlsx
- Table_S5.xlsx
- Table_S6.xlsx
- Table_S7_PRISMA_2020_Checklist.pdf
