# Supplementary material for: Toward Personalized Psychoeducational Interventions for Psychophysical Health: A Systematic Review and Meta-Analysis for Tailored Intervention Selection
Source: J Pers Med. 2026 Apr 14;16(4):215. doi: 10.3390/jpm16040215 (PMC13117039; doi:10.3390/jpm16040215)
Supplement: Supplementary file 1 [file jpm-16-00215-s001.zip › Table_S1.xlsx]

## Sheet: Table S1 Individual Studies
Ref	Authors (Year)	RQ	Tier	Direction	Study Design	Intervention Summary	Outcomes Measured	Theoretical Framework	Population	N	g	CI Lower	CI Upper	SE	DOI
1	Leventhal et al. (2015)	RQ1	Narrative	Mixed	RCT	The intervention is the "Girls First Resilience Curriculum" (RC), a 5-month resilience-based program conducted over 23...	Primary outcomes: Emotional resilience, Self-efficacy, Social-emotional assets	Positive Psychology	N=30; school students	2308	—	—	—	—	10.1016/j.adolescence.2015.09.011
2	Lyssenko et al. (2015)	RQ1	Narrative	Positive	Quasi-experimental	Program Name: Life Balance	Emotional distress (measured by the Hospital Anxiety and Depression Scale)	ACT	age 49.5 years		—	—	—	—	10.1186/s12889-015-2100-z
3	McCarthy et al. (2015)	RQ1	Narrative	Mixed	Quasi-experimental	The PATH Program is a psychoeducational intervention designed to increase self-transcendence and well-being in older...	Self-transcendence	Reed's midrange Theory of Self-transcendence	age 60 years	20	—	—	—	—	10.1016/j.gerinurse.2015.06.007
4	Veltro et al. (2015)	RQ1	Narrative	Positive	Quasi-experimental	The intervention is a program designed for early adolescents (14-16 years) to promote psychological well-being.	Perceived self-efficacy	Resilience Framework	school students		—	—	—	—	10.1177/1524839914533965
5	Nehmy et al. (2015)	RQ1	Narrative	Mixed	Cluster-RCT	The intervention is a prevention program called "Healthy Minds" that targets unhelpful perfectionism and...	Unhelpful perfectionism	Not mentioned (the abstract does not explicitly state a theoretical framework)	age 14.90 years; school students		—	—	—	—	10.1016/j.brat.2015.02.007
6	Morales et al. (2016)	RQ1	Narrative	Positive	Cluster-RCT	COMPAS: A school-based sexual health promotion program for Spanish adolescents, based on social learning theory and the...	Behavioral outcomes: age of first sexual experience (vaginal sex, anal sex, oral sex), consistent...	- COMPAS: Social learning theory and the information-motivation-behavioural skil	age 14-16	1563	—	—	—	—	10.1093/eurpub/ckv074
7	Burckhardt et al. (2016)	RQ1	Quantitative	Positive	Cluster-RCT	The intervention is a school-based mental health program called "Strong Minds," which combines Acceptance and...	Reductions in symptoms of depression, anxiety, and stress	ACT	school students	267	0.528	0.284	0.773	0.1245	10.1016/j.jsp.2016.05.008
8	Grillich et al. (2016)	RQ1	Narrative	Positive	Cluster-RCT	The intervention is "Classes in Motion" (Bewegte Klasse), a health promotion program based on the World Health...	Emotional and Social Experience in School: Classroom Climate, Attitude towards School, Feeling...	WHO Framework	age 8.7 years		—	—	—	—	10.1186/s12889-016-3330-4
9	Ebrahimi et al. (2016)	RQ1	Narrative	Positive	Quasi-experimental	The Queen's Parenting Program, an educational and interactional program between mothers and children, aimed at...	Psychological well-being and its dimensions: self-regulation, cooperation, adaptive behavior,...	The theoretical framework of the study is based on the importance of psychologic	parents		—	—	—	—	10.5539/MAS.V10N4P179
10	Alves et al. (2016)	RQ1	Narrative	Positive	Pre-post	The intervention is a psychoeducational programme called 'Caring at home', consisting of seven weekly two-hour sessions...	Mental health (measured by the 12-item Short-Form Health Survey)	Self-Efficacy Theory	age 52.08 years; caregivers		—	—	—	—	10.1111/scs.12222
11	Shoshani et al. (2016)	RQ1	Quantitative	Positive	RCT	The Maytiv school program, a positive psychology-based classroom-level intervention.	Subjective well-being	Positive Psychology	Age: Seventh- to ninth-grade students		0.157	-0.121	0.434	0.1416	10.1016/j.jsp.2016.05.003
12	Chisholm et al. (2016)	RQ1	Quantitative	Mixed	Cluster-RCT	A 1-day educational program led by mental health professionals.	Primary outcome: Attitudinal stigma of mental illness (assessed using the Reported and Intended...	Intergroup contact theory; combination of contact and education as suggested by	age 12-13		0.049	-0.228	0.326	0.1414	10.1136/bmjopen-2015-009435
13	Smedegaard et al. (2016)	RQ1	Narrative	Positive	Cluster-RCT	Tailored Activity Program (TAP): Educational materials, planning guides, and course plans for incorporating physical...	Primary outcome: General physical self-worth	Self-Determination Theory	N=3124; age 10-13	3124	—	—	—	—	10.1186/s12889-016-3794-2
14	Shirzad et al. (2016)	RQ1	Narrative	Positive	Quasi-experimental	For children: Six 45-minute training sessions involving storytelling, drawing, games, reading poems, watching films,...	Oral health behaviors among children	Albanian’s Health Promoting Schools Model (Albanian’s HPSM)	age 5-6		—	—	—	—	10.15171/hpp.2016.26
15	Rew et al. (2017)	RQ1	Narrative	Positive	Quasi-experimental	The intervention is a brief, street-based program.	Psychological capital	Positive Psychology	N=53	80	—	—	—	—	10.1177/0193945916658861
16	Taku et al. (2017)	RQ1	Narrative	Positive	Quasi-experimental	The intervention is a brief psychoeducational program that focuses on psychological changes following stressful events,...	Posttraumatic growth (PTG)	The theoretical framework in Kanako Taku, A	N=67; age 16.8 years; school students	136	—	—	—	—	10.1080/15325024.2017.1284504
17	Heggdal et al. (2018)	RQ1	Narrative	Positive	Pre-post	The intervention is the Bodyknowledging Programme (BKP), a broadly applicable health promotion intervention that...	Sense of Coherence (SOC) measured using the SOC-29 questionnaire	Antonovsky's theory of salutogenesis with the sense of coherence as the core con	age 21-89	108	—	—	—	—	10.1111/scs.12498
18	Scull et al. (2018)	RQ1	Narrative	Positive	Cluster-RCT	Media Aware, a classroom-based media literacy education program designed for middle school students to improve sexual...	Primary sexual health outcomes: intentions to have sex, use contraception/protection, communicate...	Theoretical frameworks used in the study include the Theory of Reasoned Action (	Geographic location: Southeastern U.S.	926	—	—	—	—	10.1080/10810730.2018.1548669
19	Coelhoso et al. (2019)	RQ1	Narrative	Positive	RCT	The intervention is a well-being mobile app that provides an 8-week program with 4 classes per week, focusing on...	Perceived Stress Scale (PSS-10)	Mindfulness-Based	N=20; school students		—	—	—	—	10.2196/14269
20	Vella‐Brodrick et al. (2019)	RQ1	Narrative	Positive	Quasi-experimental	The Geelong Grammar School (GGS) Timbertop well-being experience, a positive education program that is practical,...	Psychological need satisfaction: competence, relatedness, and autonomy	Self-Determination Theory	Age: Year 9 students		—	—	—	—	10.1093/heapro/daz115
21	Top et al. (2019)	RQ1	Narrative	Positive	Quasi-experimental	Health-promoting lifestyle education program delivered over 8 weeks, focusing on healthy lifestyles, physical activity,...	Physiological parameters: BMI, body weight, waist circumference	The theoretical framework of the study appears to be based on health promotion m	school students		—	—	—	—	10.1007/s10597-019-00415-7
22	Moore et al. (2019)	RQ1	Quantitative	Unclear	RCT	The intervention is a 10-week, face-to-face group program based on taekwondo and psycho-education, delivered by a...	Primary outcomes:	Social Cognitive Theory	age 11-14; school students	293	0.299	0.069	0.529	0.1175	10.1186/s40359-019-0329-5
23	Diao et al. (2019)	RQ1	Narrative	Mixed	Cluster-RCT	The intervention is a 1-year peer education program based on adolescent health education, which includes activities...	Quality of Life (QoL) measured through the Adolescent Quality of Life Scale, including physical,...	Social Cognitive Theory	Total participants: 1564		—	—	—	—	10.1007/s11136-019-02309-3
24	Yamaguchi et al. (2020)	RQ1	Narrative	Positive	Cluster-RCT	The "Intervention" is the "Short MHL Program (SMHLP)", a 50-minute, school teacher-led program designed to improve...	Knowledge about mental health/illnesses	Not mentioned (the abstract does not provide information on the theoretical fram	age 15-16		—	—	—	—	10.1016/j.adolescence.2020.05.002
25	Vella et al. (2020)	RQ1	Narrative	Mixed	RCT	Mental health literacy workshop for adolescents: "Help Out a Mate"	Primary outcomes: Depression literacy, Anxiety literacy, Intentions to seek help from formal...	Self-Determination Theory	age 12-17; school students	350	—	—	—	—	10.1249/MSS.0000000000002433
26	García-Escalera et al. (2020)	RQ1	Narrative	Mixed	Cluster-RCT	The intervention consisted of nine weekly sessions administered during school hours by two psychologists, based on the...	Satisfaction with life	Transdiagnostic cognitive-behavioral therapy (T-CBT) using the Unified Protocol	school students	151	—	—	—	—	10.1016/j.psicoe.2020.05.003
27	Heizomi et al. (2020)	RQ1	Narrative	Positive	Quasi-experimental	Stage 1: Stress management skills training based on McNamara Model (6 sessions)	Psychological well-being	Well-Being Theory	school students	145	—	—	—	—	10.1186/s13034-020-00342-6
28	Laakso et al. (2020)	RQ1	Narrative	Mixed	Cluster-RCT	The intervention is a classroom-based positive education program called "Flourishing Students," which consists of 32...	Positive affect (PA)	Well-Being Theory	N=5; age 10-12	140	—	—	—	—	10.1007/s41042-020-00048-2
29	Volanen et al. (2020)	RQ1	Quantitative	Positive	Cluster-RCT	Mindfulness-Based Interventions (MBIs)	Resilience	Not mentioned (the abstract does not explicitly state a theoretical framework)	age 12–15	3519	1.18	1.108	1.251	0.0365	10.1016/j.jad.2019.08.087
30	Köse et al. (2020)	RQ1	Narrative	Positive	RCT	Motivational interviews (MI) conducted by a trained researcher	Body Mass Index (BMI)	Well-Being Theory	age 12-18		—	—	—	—	10.1111/ijn.12878
31	Rafanelli et al. (2020)	RQ1	Quantitative	Positive	RCT	The intervention is the sequential combination of cognitive-behavioral therapy (CBT) and well-being therapy (WBT), with...	The outcomes measured were the severity of depressive symptoms (primary outcome), changes in...	Well-Being Theory	age 58.8 years	50	0.787	0.212	1.363	0.2936	10.1159/000510006
32	Luna et al. (2020)	RQ1	Quantitative	Mixed	Cluster-RCT	The intervention is based on the Sport Education Model (SEM), involving 18 sessions of 50 minutes each, using the team...	Subjective well-being (affective component)	The Sport Education Model (SEM) is the theoretical framework used in this study	age 10–12	146	0.279	-0.047	0.604	0.1663	10.3390/su12114570
33	Ayaz-Alkaya et al. (2020)	RQ1	Narrative	Positive	RCT	The intervention is a Health Belief Model (HBM)-based health education programme applied to cope with premenstrual...	Reduction in premenstrual syndrome symptoms as measured by the Premenstrual Syndrome Scale	Health Belief Model	Age: Over 18 years old	30	—	—	—	—	10.1111/ijn.12816
34	Ekblad (2020)	RQ1	Narrative	Positive	Mixed-methods	Type: Tailor-made group health promotion intervention	Empowerment	The ADAPT framework (Adaptation and Development After Persecution and Trauma) de	N=1		—	—	—	—	10.3389/fpsyt.2020.00611
35	Nagamitsu et al. (2021)	RQ1	Narrative	Positive	RCT	Well-care visit (WCV) with a risk assessment interview and counseling	Primary outcome: Change in scores for depressive symptoms	CBT	age 13-18; school students		—	—	—	—	10.2196/34154
36	Perkins et al. (2021)	RQ1	Narrative	Positive	RCT	The intervention is a single-session, 30-minute, self-administered computer-based program.	Personality mindset (IPTQ)	CBT	Age: Mean = 16.63 years, SD = 0.56	16	—	—	—	—	10.1002/jclp.23104
37	Rosenberg et al. (2021)	RQ1	Narrative	Mixed	RCT	The intervention is the Promoting Resilience in Stress Management (PRISM) program, which is a positive psychology...	Cancer-related quality of life (QoL)	Resilience Framework	Age: 13 to 25 years		—	—	—	—	10.1001/jamanetworkopen.2021.36039
38	Hetzel et al. (2021)	RQ1	Narrative	Positive	Quasi-experimental	The intervention is a one-week health program called "Caring Parents," which is an inpatient group event for caregiving...	Primary outcome: Well-being (measured using the WHO-5 Well Being Index)	- Behavioral theory to promote care-relieving and health-promoting behaviors - S	N=1975	70	—	—	—	—	10.1007/s10389-021-01671-2
39	Yoon et al. (2021)	RQ1	Narrative	Positive	Cluster-RCT	A school-based health education program involving monthly sessions on five topics: Eye Health, Sexual and Reproductive...	Non-cognitive skills (self-esteem and self-efficacy)	The theoretical framework in the paper includes economic decision-making models,	Age: 11 to 14 years		—	—	—	—	10.1371/journal.pone.0259000
40	Anttila et al. (2021)	RQ1	Narrative	Positive	Quasi-experimental	The intervention in the study is the "DepisNet" program, an IT-based support system developed for adolescents with...	Primary outcome: Depression (measured with Raitasalo Depression scale)	Self-Determination Theory	Age: Slightly older in the intervention group (p=0.009)		—	—	—	—	10.2147/JMDH.S311788
41	Ogden et al. (2021)	RQ1	Quantitative	Positive	Quasi-experimental	The intervention in the study was the integration of evidence-informed positive education-based experiential learning...	PERMA wellbeing measure: Positive Emotion, Engagement, Relationships, Meaning, Accomplishment,...	PERMA theory (Positive Emotions, Engagement, Relationships, Meaning, Achievement	Total participants: 44	22	1.075	0.181	1.969	0.4561	10.1080/02615479.2019.1704723
42	Rodríguez et al. (2022)	RQ1	Narrative	Positive	Pre-post	The intervention was a mental health promotion program consisting of ten 120-minute group sessions focusing on...	Knowledge about protective factors	WHO Framework	age 38 years; school students	25	—	—	—	—	10.3389/fpubh.2022.877465
43	Pericas et al. (2022)	RQ1	Narrative	Positive	Cluster-RCT	The "1,2,3,emoció!" program, a school-based emotional education program designed to promote health and prevent future...	Emotional competences measured using the Emotion Competencies Assessment Questionnaire (ECAQ)	Well-Being Theory	Age: 3 to 5 years	2625	—	—	—	—	10.1016/j.puhe.2022.06.013
44	Leventhal et al. (2022)	RQ1	Narrative	Positive	Cluster-RCT	Youth First is a school-based psychosocial resilience program delivered by trained government schoolteachers, aiming to...	Awareness of problems	- Proximal outcomes: Improving inter- and intra-personal assets and skills (e	school students		—	—	—	—	10.3389/fpsyt.2022.1021892
45	Vithana et al. (2023)	RQ1	Narrative	Mixed	Quasi-experimental	The intervention was an educational program delivered by trained teachers to promote psychosocial well-being among...	Attitudes related to psychosocial well-being	Well-Being Theory	age 14.1 years		—	—	—	—	10.1186/s12889-023-17023-6
46	Ediz et al. (2023)	RQ1	Narrative	Positive	RCT	The intervention in the study is a psychosocial support-based (PSSB) psychoeducation program designed to improve mental...	Anxiety: Measured using the Beck Anxiety Inventory	Well-Being Theory	school students	105	—	—	—	—	10.22605/RRH7553
47	Augustinavicius et al. (2023)	RQ1	Quantitative	Positive	Cluster-RCT	Self Help Plus (SH+): Group sessions led by lay facilitators, focusing on guided self-help and stress management...	Primary outcome: Psychological distress (K6)	Not mentioned (the paper does not explicitly discuss a theoretical framework)	Age: Mean age was 30.4 (SD=10.0) for SH+ and 30.7 (SD=11.1) for EUC.	538	2.616	2.386	2.847	0.1175	10.1136/bmjopen-2020-048043
48	Scafuto et al. (2023)	RQ1	Quantitative	Mixed	Cluster-RCT	The Gaia program is a 12-week mindfulness intervention based on cultivating body, emotional, and ecological...	Psychological well-being (six facets: self-acceptance, positive relations with others, autonomy,...	Ecological Model	age 11.49 years; school students	195	0.259	-0.023	0.541	0.1438	10.1002/jad.12252
49	Huang et al. (2023)	RQ1	Narrative	Positive	RCT	The intervention was a group-based Health Promotion Program (HPP) that included knowledge on ADHD, physical activity,...	Stress	The theoretical framework used in this study is based on the psychological stres	age 20-65	60	—	—	—	—	10.1177/10870547231187165
50	Walters et al. (2023)	RQ1	Narrative	Mixed	Quasi-experimental	The intervention is the "Smart Fit Girls (SFG)" program, a 10-week after-school empowerment program that includes...	Body image (specifically body esteem-appearance and body esteem-weight)	Self-Determination Theory	Total participants: 590	532	—	—	—	—	10.3390/bs13090783
51	Öztürk et al. (2023)	RQ1	Narrative	Mixed	Quasi-experimental	Structured health promotion education consisting of six modules	Health literacy and health-promoting behaviors, including nutrition, stress management, life...	Not mentioned (the abstract does not specify a theoretical framework)	N=31; school students		—	—	—	—	10.1016/j.pedn.2023.10.036
52	Luttenberger et al. (2024)	RQ1	Quantitative	Positive	Quasi-experimental	The intervention is an 8-week psychosocial bouldering group intervention offered by ClimbAID, consisting of 8 sessions...	Mental well-being (Warwick-Edinburgh Mental Well-Being Scale, WEMWBS)	Mindfulness-Based	age 16 years; refugees	233	0.449	0.188	0.709	0.1327	10.1186/s13031-024-00615-3
53	Yüksek et al. (2024)	RQ1	Narrative	Positive	RCT	The Health Literacy Education program, consisting of four sessions	Health literacy levels	Not mentioned (the abstract does not provide information on the theoretical fram	age 12-13		—	—	—	—	10.1016/j.puhe.2024.09.024
54	Rickard et al. (2024)	RQ1	Quantitative	Mixed	Quasi-experimental	The intervention is a Year 10 Positive Education Programme (PEP) led by teachers trained in positive education,...	Depression	Seligman's 'PERMA' model and a dual model of mental health (Keyes, 2005; Suldo &	age 15.11 years	119	0.429	0.066	0.793	0.1854	10.1080/03054985.2023.2211254
55	Courbet et al. (2024)	RQ1	Quantitative	Mixed	Cluster-RCT	The intervention is a mindfulness-based social-emotional learning (SEL) curriculum that includes a French adaptation of...	Mental health issues	Well-Being Theory	age 38-58; school students		0.235	-0.043	0.513	0.1419	10.1007/s10802-024-01220-x
56	Forutannasab et al. (2024)	RQ1	Narrative	Positive	RCT	The Happiness Educational Program of Fordyce, consisting of 6 sessions, each 60 minutes long, conducted once a week for...	Sense of coherence and psychological well-being	Not mentioned (the abstract does not explicitly state the theoretical framework)	school students	92	—	—	—	—	10.30476/IJCBNM.2024.100406.2359
57	Šimić et al. (2024)	RQ1	Narrative	Positive	RCT	Health education on vaccination and infection caused by HPV, conducted through a short lecture given by a school doctor.	Vaccination coverage: The percentage of vaccinated students in the current generation compared to...	The theoretical framework of this study is centered around the role of health ed	school students		—	—	—	—	10.3390/vaccines12111222
58	Zhao et al. (2024)	RQ1	Narrative	Positive	RCT	web-based 24-h movement behavior lifestyle education program	Mental health and psychological well-being, measured by the Depression Anxiety and Stress Scale...	Health Action Process Approach (HAPA)	parents		—	—	—	—	10.1016/j.ctcp.2024.101865
59	Duarte et al. (2024)	RQ1	Narrative	Mixed	Cluster-RCT	The intervention involved a 6-month training program for childcare teachers focused on promoting healthy lifestyles,...	Socio-emotional development, measured using the Bayley Scales of Infant and Toddler Development –...	Social Cognitive Theory	N=168		—	—	—	—	10.1186/s12889-024-17953-9
60	Scafuto et al. (2024)	RQ1	Quantitative	Mixed	RCT	The Gaia program is a 12-week mindfulness intervention based on cultivating body, emotional, and ecological...	Psychological well-being and psychological distress	Mindfulness-Based	age 14 years	361	0.13	-0.077	0.336	0.1054	10.1007/s12144-024-06081-7
61	Leung et al. (2025)	RQ1	Quantitative	Positive	Pre-post	SEED health-behavioral education provided by Be Priceless	health-related quality of life, emotional regulation, well-being/resilience, and safety	Not mentioned (the abstract does not explicitly state a theoretical framework)	Age: 6 to 17 years		0.647	0.362	0.931	0.1451	10.3389/fpubh.2025.1527268
62	Schopp et al. (2015)	RQ2	Narrative	Positive	Quasi-experimental	Adaptation of the Chronic Disease Self-Management Program (CDSMP) for a general employee population in a workplace...	Health self-efficacy (measured by Self-Rated Abilities for Health Practices scale)	Social learning theory	N=16	50	—	—	—	—	10.1093/her/cyv024
63	Sharry et al. (2016)	RQ2	Narrative	Positive	Quasi-experimental	The intervention was a dedicated health and well-being course provided to first-year undergraduate nursing students,...	Psychological well-being, Physical activity	Not mentioned (the abstract does not specify a theoretical framework)	Total number of participants: 110		—	—	—	—	10.1016/j.nedt.2016.05.004
64	Hasanshahi et al. (2016)	RQ2	Narrative	Positive	Quasi-experimental	The intervention was education on spirituality delivered through a mobile phone application (virtual social media) to...	Spiritual well-being	Not mentioned (the abstract does not provide information on a theoretical framew	age 18-30	103	—	—	—	—	-
65	Bettis et al. (2017)	RQ2	Narrative	Mixed	RCT	Coping skills group: A manualized program with six weekly sessions aimed at teaching adaptive coping skills to manage...	Stress: Perceived Stress Scale (PSS), Responses to Stress Questionnaire -Social Stress Version...	- Coping skills framework: Conscious purposeful efforts to regulate emotion, cog	Age: 18 to 22 years (mean = 19.67 years)	19	—	—	—	—	10.1080/07448481.2017.1312411
66	Dvořáková et al. (2017)	RQ2	Quantitative	Positive	RCT	The intervention is an 8-session mindfulness training program called "Learning to BREATHE (L2B)" adapted for first-year...	Depression	Mindfulness-Based	Age: Mean = 18.2 years, Range = 18-19 years	109	0.619	0.235	1.003	0.1961	10.1080/07448481.2017.1278605
67	Bíró et al. (2017)	RQ2	Narrative	Mixed	Pre-post	The intervention is a social cognitive intervention delivered as a credit course.	Psychological distress (measured by the 12-item General Health Questionnaire)	Social Cognitive Theory	N=22; age 23.21 years; university students	148	—	—	—	—	10.1093/heapro/dau006
68	Mak et al. (2017)	RQ2	Narrative	Positive	RCT	Internet-based mindfulness training program (iMIND)	Mental well-being: World Health Organization's 5-item Well-Being Index (WBI)	Mindfulness-Based	age 32.62 years; university students	651	—	—	—	—	10.2196/jmir.6737
69	Grégoire et al. (2017)	RQ2	Narrative	Positive	RCT	The intervention is based on Acceptance and Commitment Therapy (ACT) and includes four 2.5-hour workshops over a 4-week...	Psychological flexibility	ACT	university students	144	—	—	—	—	10.1016/j.beth.2017.10.003
70	Stice et al. (2018)	RQ2	Quantitative	Positive	RCT	Healthy Weight: A 6-hour intervention promoting participant-driven gradual lifestyle changes to balance energy intake...	Body Mass Index (BMI)	Dissonance theory	Sample size: 364	364	0.18	-0.026	0.385	0.105	10.1038/ijo.2017.251
71	Viskovich et al. (2018)	RQ2	Quantitative	Positive	RCT	The intervention is a 4-week web-based acceptance and commitment therapy (ACT) mental health promotion program called...	Primary outcomes: depression, anxiety, stress, well-being, self-compassion, alcohol use, life...	ACT	age 26.3 years; university students		0.353	0.073	0.632	0.1425	10.1002/jclp.22656
72	Machado et al. (2019)	RQ2	Narrative	Positive	Quasi-experimental	The intervention involved using positive psychology techniques to enhance subjective well-being and reduce symptoms of...	Positive emotions scale	Positive Psychology	school students	37	—	—	—	—	10.1371/journal.pone.0211926
73	Friedman et al. (2019)	RQ2	Quantitative	Positive	Quasi-experimental	The intervention is the Lighten UP! Program, an 8-week community-based group intervention that promotes eudaimonic...	Eudaimonic well-being (assessed by Ryff Psychological Well-Being scales)	CBT	Age: 60 and over	103	0.778	0.378	1.179	0.2044	10.1080/07317115.2019.1574944
74	Westman et al. (2019)	RQ2	Narrative	Mixed	Quasi-experimental	The intervention is a manual-based multi-component health promotion program adapted from IMPaCT therapy, incorporating...	Cardiometabolic risk factors: BMI, waist circumference, systolic blood pressure, heart rate, HbA1c	CBT	N=46		—	—	—	—	10.1016/j.schres.2019.03.026
75	Recabarren et al. (2019)	RQ2	Narrative	Positive	RCT	The intervention is a multidimensional stress prevention program.	Quality of life	Mindfulness-Based	Age: 18 to 34 years (M = 21.34, SD = 2.53)		—	—	—	—	10.3389/fpsyt.2019.00088
76	Bendtsen et al. (2020)	RQ2	Quantitative	Positive	RCT	A fully automated mHealth positive psychology multicomponent program that includes information about wellbeing,...	Primary outcome: Positive mental health measured using the 14-item MHC-SF.	Positive Psychology	age 25 years; university students	352	0.036	-0.173	0.245	0.1066	10.2196/17208
77	Renfrew et al. (2020)	RQ2	Quantitative	Mixed	RCT	The intervention is a 10-week, web- and mobile app-based mental health promotion program.	Mental health	The theoretical framework includes the Theory of Planned Behavior (TPB), Persuas	Population recruited from an Australian and New Zealand faith-based cohort.	458	0.669	0.481	0.857	0.096	10.2196/15592
78	Worobetz et al. (2020)	RQ2	Narrative	Positive	Pre-post	The 'MED-WELL' programme, a six-week exercise intervention with weekly sessions including a 15-minute lecture on...	WHO-5 Well-Being Index	Well-Being Theory	N=25	67	—	—	—	—	10.1186/s12909-020-02097-2
79	Zhang et al. (2020)	RQ2	Narrative	Positive	Quasi-experimental	The intervention was an 8-week classroom-based positive psychology workshop, conducted as an elective course, focusing...	Hope scale	The theoretical framework used in the study is Dr	Age: 17 to 22 years (mean = 19.5, SD = 0.94)	19	—	—	—	—	10.1186/s12909-020-02232-z
80	Totzeck et al. (2020)	RQ2	Quantitative	Positive	Quasi-experimental	Loving-Kindness Meditation (LKM) administered in five group sessions with home practice using a provided CD.	Positive Mental Health Scale (PMH)	Mindfulness-Based	university students	110	0.601	0.219	0.983	0.195	10.1007/s12671-020-01375-w
81	Wingert et al. (2020)	RQ2	Narrative	Positive	RCT	The intervention is the 8-week Mindfulness-based strengths practice (MBSP) program, which combines mindfulness training...	Well-being across Seligman's five domains: positive emotion, engagement, relationships, meaning,...	Mindfulness-Based	university students		—	—	—	—	10.1080/07448481.2020.1764005
82	Seppälä et al. (2020)	RQ2	Quantitative	Mixed	RCT	SKY Campus Happiness: A university leadership and well-being program that includes stress-management and tools for...	Mental health outcomes: depression, stress, mental health, anxiety	Mindfulness-Based	N=56; age 19.67 years	131	0.288	-0.056	0.633	0.1756	10.3389/fpsyt.2020.00590
83	Viskovich et al. (2020)	RQ2	Narrative	Positive	RCT	A 4-week web-based Acceptance and Commitment Therapy (ACT) mental health promotion intervention for university students.	Depression	ACT	university students	596	—	—	—	—	10.1002/jclp.22848
84	Yang et al. (2020)	RQ2	Quantitative	Mixed	Quasi-experimental	The intervention was a 7-week health education class that included traditional lectures, video watching, and...	Physical activity	Social Cognitive Theory	age 16-24	532	0.407	0.236	0.579	0.0876	10.1080/07448481.2019.1583659
85	Kurki et al. (2021)	RQ2	Narrative	Mixed	Quasi-experimental	The intervention is the "digital Transitions" program, a mental health literacy (MHL) program for first-year medical...	Mental health knowledge	Mental Health Literacy (MHL) framework, which includes understanding how to obta	N=374	182	—	—	—	—	10.1186/s12909-021-02990-4
86	Long et al. (2021)	RQ2	Narrative	Mixed	Pre-post	Be REAL (Resilient Attitudes and Living), a mindfulness-based coping-enhancement program delivered by university staff...	Stress reduction: Perceived stress	Mindfulness-Based	Age: Not explicitly mentioned	116	—	—	—	—	10.3389/fpsyt.2021.610931
87	Limarutti et al. (2021)	RQ2	Narrative	Positive	Pre-post	The intervention is a tailored multi-component onboarding program named "Healthy Study Start" designed to promote...	Sense of coherence (S-SoC)	Not mentioned (the abstract does not explicitly state a theoretical framework)	university students	81	—	—	—	—	10.3389/fpubh.2021.652998
88	Agteren et al. (2021)	RQ2	Narrative	Positive	Pre-post	The "Be Well Plan" is a 5-week, group-based psychological program delivered via Zoom, designed to help participants...	Positive mental health	Well-Being Theory	age 38.67 years; university students		—	—	—	—	10.2196/28044
89	Dubovi et al. (2021)	RQ2	Narrative	Mixed	Quasi-experimental	A 15-week, SCT-based wellness coaching training program for undergraduate peer educators.	Health self-efficacy (HSE) and outcome expectations (HOE)	Social Cognitive Theory	Age: Not mentioned	46	—	—	—	—	10.1037/cou0000592
90	Güneş et al. (2021)	RQ2	Quantitative	Positive	Quasi-experimental	Health education given to the intervention group to prevent low back pain.	Oswestry Low Back Pain Scale scores	The paper does not explicitly mention a specific theoretical framework by name,	N=878; university students	60	3.514	2.707	4.321	0.4118	10.1111/ijn.12973
91	Maldari et al. (2021)	RQ2	Narrative	Mixed	Quasi-experimental	A 15-week, conceptually based university health/wellness course that includes lectures and practical activities on body...	Moderate-to-vigorous physical activity (MVPA)	Social Cognitive Theory	Mean age: 19.1		—	—	—	—	10.1080/07448481.2021.1879812
92	Fassnacht et al. (2022)	RQ2	Quantitative	Positive	RCT	The Be Well Plan: a 5-week group-facilitated, internet-based mental health and well-being group intervention with 5...	Primary outcomes: mental well-being, resilience, anxiety, depression	Not mentioned (the paper does not explicitly mention a theoretical framework)	university students	215	0.438	0.168	0.709	0.138	10.2196/37292
93	Grégoire et al. (2022)	RQ2	Quantitative	Mixed	RCT	The intervention is an online peer support program based on Acceptance and Commitment Therapy (ACT), consisting of five...	Process outcomes: Psychological flexibility and inflexibility	ACT	Age: 17 to 54 years (mean = 26, median = 24, SD = 6.06)	26	0.86	0.056	1.663	0.4099	10.1080/07448481.2022.2099224
94	Liang et al. (2022)	RQ2	Quantitative	Positive	RCT	The intervention is an 8-week web-based multiple health behavior change (MHBC) program based on the health action...	The outcomes measured are the adoption of a healthy lifestyle (compliance with PA and FVC...	The theoretical framework used in the study is the Health Action Process Approac	N=19; university students	195	0.259	-0.023	0.541	0.1438	10.2196/37563
95	Bermeo et al. (2023)	RQ2	Narrative	Positive	Quasi-experimental	Type: Interpersonal influence intervention	The main outcome measured was the lifestyle, assessed using the Health-Promoting Lifestyle Profile...	Nola Pender's Health Promotion Model (HPM)	Total participants: 100	136	—	—	—	—	10.2147/JMDH.S434413
96	Schlechter et al. (2023)	RQ2	Quantitative	Mixed	Pre-post	The "Science of Happiness" (SOH) course, a 14-week undergraduate seminar focusing on developing well-being and...	Well-being: PERMA Profiler, Satisfaction with Life Scale (SWLS)	Mindfulness-Based	Age: Mean age for SOH was 19.78 years (SD = 1.31), and for CAP was 19.57 years (		0.259	-0.02	0.537	0.142	10.1080/07448481.2023.2227719
97	Futch et al. (2023)	RQ2	Quantitative	Positive	Pre-post	A 9-week pilot wellness program focusing on relaxation, yoga, gratitude, self-compassion, emotion regulation, exercise,...	Mental health issues	Mindfulness-Based	age 19 years		1.666	1.344	1.988	0.1641	10.1080/07448481.2023.2214241
98	Navarro-Mateos et al. (2023)	RQ2	Narrative	Positive	Quasi-experimental	The intervention is a 14-week gamification-based physical education teaching program under the framework of "STAR...	Emotional intelligence	Self-Efficacy Theory	age 21.22 years; university students	112	—	—	—	—	10.1089/g4h.2023.0059
99	Öztürk (2023)	RQ2	Narrative	Positive	RCT	A mindfulness-based psychoeducation program delivered twice a week for 4 weeks via video conference.	Psychological well-being	Mindfulness-Based	age 19.3 years; university students	59	—	—	—	—	10.1093/her/cyad040
100	Retamal-Muñoz et al. (2024)	RQ2	Narrative	Positive	Quasi-experimental	The intervention is an emotional physical education program.	Cognitive component: Satisfaction with Life Scale (SWLS)	Well-Being Theory	university students		—	—	—	—	10.47197/retos.v61.107268
101	Proietti et al. (2024)	RQ2	Narrative	Mixed	Quasi-experimental	The intervention is a mindful movement-based program called Movimento Biologico (MB), conducted over 8 weeks with group...	Psychological well-being (PWB)	Well-Being Theory	age 21.2 years; university students	38	—	—	—	—	10.3389/fpubh.2024.1372660
102	Ng et al. (2025)	RQ2	Quantitative	Positive	RCT	The intervention is an 8-week positive education programme that incorporates multiple positive psychology topics...	Growth mindset related to intelligence	Positive Psychology	N=25; university students	112	0.442	0.067	0.817	0.1913	10.1038/s41598-025-05960-8
103	Jabari et al. (2025)	RQ2	Narrative	Positive	Quasi-experimental	Psycheutopia: an 18-hour online educational program using the flipped classroom method, focusing on mental health first...	Primary outcome: Improvement in mental health literacy	Harden's ten questions for curriculum planning and the four domains of mental he	Age: Mean age was 22.78 years (SD = 4.54)	82	—	—	—	—	10.3389/fpsyt.2025.1538476
104	Denman et al. (2015)	RQ3	Quantitative	Positive	Quasi-experimental	Community health worker-facilitated intervention	Anthropometric measurements (height, weight, waist and hip circumferences)	Well-Being Theory	age 41.5 years; school students	176	0.259	-0.038	0.555	0.1514	10.1016/j.gheart.2014.12.007
105	Aboalshamat et al. (2015)	RQ3	Narrative	Mixed	RCT	The intervention is a self-development coaching programme titled "How to Be an Ultra Super Student" (HBUSS), conducted...	Psychological health: Depression Anxiety Stress Scale (DASS-21), General Self-Efficacy (GSE),...	Self-Efficacy Theory	age 20-22		—	—	—	—	10.1186/s12909-015-0412-4
106	Haslam et al. (2016)	RQ3	Narrative	Positive	RCT	Groups 4 Health (G4H), a manualized 5-module psychological intervention that targets the development and maintenance of...	Mental health: depression, general anxiety, social anxiety, stress	Social identity theory	community adults		—	—	—	—	10.1016/j.jad.2016.01.010
107	Cronjé et al. (2017)	RQ3	Narrative	Positive	Pre-post	The intervention is a 5-day faith-based education program called "For My Life TM (4ML)" presented by Be in Health Inc.,...	Duke University Religion Index (DUREL)	The theoretical framework appears to be centered around the role of faith, relig	N=105; age 18-84		—	—	—	—	10.1007/s10943-015-0129-z
108	Santos et al. (2017)	RQ3	Narrative	Mixed	Pre-post	A five-module intervention (life-work balance; impact of unemployment on PWB and MH; stigma; depression and anxiety;...	Psychological well-being (PWB)	Resilience Framework	age 21-64		—	—	—	—	10.1016/j.eurpsy.2017.01.1350
109	Unknown (2017)	RQ3	Narrative	Positive	Longitudinal	Capacity building for MHPSS professionals and support group sessions for emergency responders.	Anxiety: Normal to mild cases increased from 71.5% to 88%, moderate to severe decreased from 29% to...	Resilience Framework	Gender: 70% male, 30% female		—	—	—	—	10.1017/S1049023X17004691
110	Khatmi et al. (2018)	RQ3	Narrative	Unclear	Longitudinal	An educational intervention previously shown to reduce transmission-risk behaviors and injection-related complications...	Self-regulation of behaviors (autonomous vs. controlled regulation)	Self-Determination Theory	N=113		—	—	—	—	10.1016/j.addbeh.2018.07.007
111	Rameshbabu et al. (2018)	RQ3	Narrative	Positive	RCT	Education + Self-Regulation intervention, which combines health education with self-regulatory skills to reduce...	Primary outcome: Reducing saturated fat intake	Not mentioned (the abstract does not explicitly state the theoretical framework)	Population: Custodial workers	54	—	—	—	—	10.1093/her/cyy027
112	Uemura et al. (2018)	RQ3	Narrative	Positive	RCT	The intervention consists of a 20-minute dietary lecture and a 10-minute counselling session by registered dieticians,...	Primary outcome: Changes in obesity and psychological health	The theoretical framework of this study involves the relationship between gut mi	Age: 40 or older	22	—	—	—	—	10.1007/s00394-018-1873-0
113	Jeihooni et al. (2018)	RQ3	Narrative	Positive	RCT	The intervention was an educational program based on the Health Belief Model, consisting of eight training sessions...	Knowledge	Health Belief Model	Age: Mean age of 27.8±5.5 years in the intervention group and 28.12±5.3 years in	120	—	—	—	—	10.17533/udea.iee.v36n1e09
114	Gough et al. (2018)	RQ3	Narrative	Positive	Pre-post	The intervention is the Fountain of Health (FoH) knowledge transfer project, which includes sharing evidence, lifestyle...	Participant awareness of FoH	Positive psychiatry	community adults	51	—	—	—	—	10.1017/S1041610218000480
115	Seaton et al. (2018)	RQ3	Narrative	Positive	Pre-post	The intervention is the POWERPLAY program, a gender-sensitive workplace health intervention designed to promote...	Physical activity (MVPA) and health-related quality of life (physical and mental components)	Resilience Framework	Age: Mean = 43.7 years, SD = 12.5 years	43	—	—	—	—	10.1177/1557988318803744
116	Ayaz-Alkaya et al. (2019)	RQ3	Narrative	Mixed	Pre-post	The intervention was a healthy lifestyle education programme delivered through home visits by public health nurses,...	Health literacy levels (measured by Adult Health Literacy Scale and Short Test of Functional Health...	Self-Efficacy Theory	N=56; school students	30	—	—	—	—	10.1111/ijn.12793
117	Novo et al. (2019)	RQ3	Narrative	Positive	Pre-post	The intervention is a parental separation education program named "Parental separation, not family breakdown."	Reduction in mental health problems (MHPs) as measured by the Brief Symptom Inventory (BSI),...	Not mentioned (the abstract does not provide information on the theoretical fram	parents	116	—	—	—	—	10.7334/psicothema2018.299
118	Ci̇ngi̇l et al. (2019)	RQ3	Quantitative	Positive	Quasi-experimental	Education and counseling based on the health promotion model	Healthy lifestyle behaviors (measured by Healthy Lifestyle Behaviours Scale II), anthropometric...	Health promotion model	age 18-49	30	0.243	-0.475	0.962	0.3665	10.1093/tbm/ibz084
119	Wu et al. (2019)	RQ3	Narrative	Positive	RCT	A community-based intervention program based on self-efficacy theory to improve self-care behaviors and health outcomes...	Health outcomes: Body mass index, blood pressure, hyperglycemia, high-density lipoprotein...	Self-Efficacy Theory	Age: Over 50 years old		—	—	—	—	10.1016/j.archger.2019.01.009
120	Won et al. (2020)	RQ3	Narrative	Positive	Pre-post	Self-administered questionnaires	Post-traumatic stress disorder Checklist (PCL)	The theoretical framework of the mental health promotion program involves identi	university students		—	—	—	—	10.1177/0020764020920918
121	Virago (2021)	RQ3	Narrative	Positive	Mixed-methods	6-month weekly group art therapy intervention, including image creation and exploration with narratives	Immunological function (S-IgA, S-IFN-γ)	Biopsychosocial Model	People with non-metastatic cutaneous malignant melanoma (CMM), post-surgical res		—	—	—	—	10.1016/j.puhe.2021.05.020
122	Varas et al. (2021)	RQ3	Narrative	Unclear	Quasi-experimental	PsyCap-based training programme	Psychological Capital (PsyCap)	Psychological Capital (PsyCap)	Total sample size: 90	90	—	—	—	—	10.7334/psicothema2021.151
123	Mumbauer‐Pisano et al. (2021)	RQ3	Quantitative	Positive	Quasi-experimental	A 5-week wellness group curriculum for counselors-in-training (CITs)	Perceived wellness and wellness discrepancy among counselors-in-training (CITs) as measured by the...	Theoretical frameworks used include those by Granello & Witmer (2013), Hettler (	Population: Master's students in a southeastern state	60	0.783	0.258	1.308	0.2679	10.1002/ceas.12213
124	Poudel-Tandukar et al. (2021)	RQ3	Narrative	Positive	Pre-post	The intervention is a culturally tailored 5-week program consisting of five modules: Managing Stress, Strengthening...	Health-promoting behaviors: coping, social-networking, conflict-resolution	Self-Efficacy Theory	N=30; community adults	44	—	—	—	—	10.1007/s10597-020-00754-w
125	Behr et al. (2022)	RQ3	Quantitative	Positive	Pre-post	Noom Weight (NW), a digital weight management program that includes self-monitoring features, virtual coaching, support...	Primary outcome: Health-promoting behaviors (measured by HPLP-II)	CBT	community adults		0.446	0.166	0.727	0.1432	10.3390/nu14224812
126	Prabhu et al. (2024)	RQ3	Quantitative	Mixed	RCT	A psychosocial education program provided to pregnant women in addition to standard care.	Postnatal depression (PND)	Not mentioned (the abstract does not explicitly state the theoretical framework)	perinatal women	128	0.763	0.404	1.121	0.1831	10.1016/j.pec.2024.108458
127	Galla et al. (2015)	RQ4	Narrative	Positive	Pre-post	Mindfulness training through the Mindful Awareness Practices (MAPs) for Daily Living I	Mindfulness, self-compassion, and perceived stress	Mindfulness-Based	N=84	127	—	—	—	—	10.4278/ajhp.131107-QUAN-567
128	Mak et al. (2015)	RQ4	Narrative	Positive	RCT	Basic Mindfulness Program: An 8-week online mindfulness training based on MBSR materials, with weekly sessions and...	Mindfulness level (Five Facets Mindfulness Questionnaire)	Health Action Process Approach (HAPA)	Age: Mean age of 22.8 years		—	—	—	—	10.2196/jmir.3746
129	Jensen et al. (2015)	RQ4	Narrative	Mixed	RCT	The intervention is the "Open and Calm" (OC) program, a multimodal, meditation-based course based on the Relaxation...	Perceived stress	Mindfulness-Based	age 18-59	42	—	—	—	—	10.1186/s12889-015-2588-2
130	Mitchell et al. (2015)	RQ4	Quantitative	Mixed	Pre-post	5-week Mindfulness-Based Stress Reduction (MBSR) program with four mindfulness practices: Body Scan, Mindful Movement,...	Psychological well-being as measured by the Warwick-Edinburgh Mental Wellbeing Scale (WEMWBS)	Mindfulness-Based	N=11; age 50 years	28	1.651	0.793	2.509	0.4377	10.1007/s10597-014-9825-5
131	Torniainen-Holm et al. (2016)	RQ4	Quantitative	Positive	RCT	The intervention is an email-based program aimed at improving psychological well-being and enhancing coping with...	Psychological health measures:	CBT	Age: Intervention group was slightly younger.		0.223	-0.055	0.501	0.1419	10.1186/s40359-016-0125-4
132	Schotanus-Dijkstra et al. (2018)	RQ4	Narrative	Positive	RCT	The intervention consists of a self-help book titled "This is Your Life," a 9-week structured reading schedule with...	Primary outcome: Flourishing mental health	ACT	Age: Mean age was 47.8 years (SD = 10.9)	138	—	—	—	—	10.1186/s12888-018-1825-5
133	Lyssenko et al. (2019)	RQ4	Quantitative	Positive	Pre-post	The intervention is a mindfulness-based mental health promotion program called "Life Balance," provided by health...	Mental distress	Mindfulness-Based	N=83; age 50 years	3624	0.4	0.334	0.466	0.0336	10.1093/heapro/day008
134	Dyer et al. (2020)	RQ4	Narrative	Positive	Pre-post	A 3-day residential yoga-based program at Kripalu Center for Yoga & Health	Psychological health: stress, resilience, affect, mindfulness, empowerment, self-compassion,...	Not mentioned (the abstract does not provide information on the theoretical fram	Occupation: Education professionals	74	—	—	—	—	10.1016/j.explore.2020.08.018
135	Dyer et al. (2020)	RQ4	Narrative	Positive	Quasi-experimental	The intervention is a 3-day yoga mindfulness program that includes 5 hours per day of yoga, mindfulness exercises,...	Psychological wellbeing: positive affect, negative affect, mindfulness, self-compassion, stress	Not mentioned (the abstract does not specify a theoretical framework)	Population: Education professionals	22	—	—	—	—	10.1016/j.ctim.2020.102470
136	Kushlev et al. (2020)	RQ4	Quantitative	Positive	RCT	The intervention is a 12-week online positive psychology program called ENHANCE (Enduring Happiness and Continued...	Self-reported physical health: number of days felt healthy or sick	Well-Being Theory	community adults	100	0.385	-0.011	0.78	0.2018	10.1177/0956797620919673
137	Slewa-Younan et al. (2020)	RQ4	Narrative	Positive	Pre-post	The intervention is a culturally tailored mental health promotion program for Arabic-speaking refugees, consisting of...	Mental health literacy: problem recognition, treatment and management, negative attitudes towards...	The theoretical framework is based on pluralism in psychological theory, emphasi	age 47.7 years	33	—	—	—	—	10.1186/s12888-020-02732-8
138	Weiss et al. (2020)	RQ4	Narrative	Mixed	RCT	The "Happiness Route" is a positive psychology intervention that involves home visits by counsellors over 3 months. It...	well-being, measured with the Mental Health Continuum-Short Form (MHC-SF)	Positive Psychology	N=60		—	—	—	—	10.1186/s12955-020-01416-x
139	Lo et al. (2021)	RQ4	Quantitative	Positive	RCT	The intervention in H. Lo, S. Ngai, Kong Yam (2021) is a mindfulness-based stress reduction (MBSR) program consisting...	Stress	Mindfulness-Based	age 21-30	124	0.278	-0.075	0.632	0.1805	10.1007/s12671-021-01663-z
140	Yaden et al. (2021)	RQ4	Narrative	Positive	Pre-post	The Science of Well-Being (SoWB) course, which includes experiential exercises based on evidence-based Positive...	Subjective Well-being (SWB) measured using the PERMA Profiler	Positive Psychology	Age: Participants were 18 years or older.	677	—	—	—	—	10.1371/journal.pone.0249193
141	Przybylko et al. (2021)	RQ4	Quantitative	Positive	RCT	The intervention is a 10-week online interdisciplinary program called "The Live More Project" or "The Lift Project,"...	Mental health (SF-36)	Theory of Planned Behaviour (TPB)	Age: 46.97 ± 14.5 years	20	2.751	1.528	3.974	0.6239	10.1186/s40359-021-00577-8
142	Müller et al. (2019)	RQ4	Narrative	Positive	Quasi-experimental	Mindfulness-based mental health promotion program (Life Balance): 8-week group intervention with mindfulness, ACT, and psychoeducation components	Hospital Anxiety and Depression Scale (HADS); health-related quality of life; cost-effectiveness	Mindfulness-Based	Community adults; mean age 50 years; 84% female		—	—	—	—	10.1186/s12889-019-7585-4
143	García-Álvarez et al. (2022)	RQ4	Quantitative	Mixed	Quasi-experimental	The intervention was a multicomponent program consisting of 12 modules designed to apply positive psychology principles...	Psychological well-being	Positive Psychology	N=75	24	0.473	-0.338	1.284	0.4139	10.3390/su141811728
144	Mohamed et al. (2022)	RQ4	Quantitative	Mixed	RCT	The intervention is a Workplace Health Promotion (WHP) program that includes organisational and individual stress...	Self-perceived depression, anxiety, and stress (DASS-21)	Mindfulness-Based	Age: 18 to 65 years		1.287	0.982	1.591	0.1554	10.1007/s00420-022-01836-w
145	Prydz et al. (2023)	RQ4	Quantitative	Positive	RCT	The intervention is a web-based program called "Five Ways to Wellbeing for All" (5waysA), which includes two webinars...	Life satisfaction (Satisfaction With Life Scale [SWLS])	Self-Determination Theory	age 18 years		0.314	0.035	0.592	0.1423	10.2196/49050
146	Crone et al. (2023)	RQ4	Narrative	Positive	RCT	The intervention is an eight-week mindfulness-based training program designed for engineering graduate students,...	Emotional health	Mindfulness-Based	N=33; age 27.12 years		—	—	—	—	10.1371/journal.pone.0281994
147	Foran et al. (2024)	RQ4	Quantitative	Mixed	RCT	The intervention is a newly developed automated conversational agent self-care program with 40 modules covering...	Well-being: Measured using the 5-item World Health Organization Well-being Scale (WHO-5)	CBT	Total participants: 1345	1345	0.19	0.083	0.297	0.0547	10.2196/53829
148	Remskar et al. (2024)	RQ4	Narrative	Positive	RCT	The intervention in the study by Masha Remskar, Max J. Western, Ben Ainsworth (2024) is a 30-day digital mindfulness...	Psychological well-being (Warwick-Edinburgh Mental Well-Being Scale)	Mindfulness-Based	Age: Mean = 27.03 years, SD = 9.04 years	1247	—	—	—	—	10.1111/bjhp.12745
149	Shorey et al. (2015)	RQ5	Narrative	Positive	RCT	The intervention is a postnatal psychoeducation program that includes a 90-minute face-to-face educational session, an...	Maternal parental self-efficacy (measured by the Perceived Maternal Parental Self-Efficacy scale)	Self-Efficacy Theory	N=28; university students	122	—	—	—	—	10.1111/jan.12590
150	Gudenkauf et al. (2015)	RQ5	Quantitative	Mixed	RCT	Cognitive-Behavioral Training (CBT): Focuses on cognitive-behavioral skills training, including thought monitoring and...	Depressive affect (assessed using the Affects Balance Scale)	Cognitive-behavioral stress management (CBSM) is the theoretical framework, whic	age 54.28 years	60	0.604	0.086	1.121	0.264	10.1037/ccp0000020
151	McGuire et al. (2015)	RQ5	Narrative	Mixed	RCT	Intervention: 10-week psychoeducational MS wellness program	Depression	Biopsychosocial Model	Total participants: 54	43	—	—	—	—	10.7224/1537-2073.2013-045
152	Gonçalves et al. (2016)	RQ5	Narrative	Mixed	RCT	The intervention is an educational programme with telephone reinforcement, based on the self-efficacy concept of...	Perceived health status (measured by BSHS-R)	Social Cognitive Theory	age 18 years; university students		—	—	—	—	10.1111/jan.13003
153	Vugt et al. (2016)	RQ5	Quantitative	Positive	Pre-post	PRISMA self-management education program (Dutch DESMOND)	Diabetes self-efficacy (CIDS)	Not mentioned (the abstract does not explicitly mention a theoretical framework)	Total participants: 297	234	1.581	1.287	1.874	0.1498	10.1016/j.pcd.2015.06.008
154	Lyssenko et al. (2016)	RQ5	Quantitative	Positive	Quasi-experimental	The intervention is a mindfulness-based mental health promotion program called "Life Balance," which uses strategies...	Psychopathological symptoms: Hospital Anxiety and Depression Scale (HADS)	ACT	N=66	909	2.132	1.97	2.295	0.0831	10.1159/000447012
155	Wickens et al. (2024)	RQ5	Narrative	Mixed	Quasi-experimental	A wellbeing program to promote mental health in paediatric burn patients incorporating psychoeducation, coping skills, and resilience building	Strengths and Difficulties Questionnaire (SDQ): internalising and externalising behaviours; quality of life	Resilience Framework	Paediatric burn patients; hospital-based cohort		—	—	—	—	10.1371/journal.pone.0294237
156	McCay et al. (2016)	RQ5	Narrative	Positive	Pre-post	The intervention in the study is an 8-week mindfulness-based cognitive therapy (MBCT) group intervention, which...	Center for Epidemiological Studies–Depression Rating Scale (CES-D)	Mindfulness-Based	N=35		—	—	—	—	10.1177/2158244016669547
157	Pelekasis et al. (2016)	RQ5	Narrative	Positive	RCT	8-week stress management and health promotion program	Body Mass Index (BMI)	Well-Being Theory	Total participants: 61	61	—	—	—	—	10.1177/1534735415598225
158	Gate et al. (2016)	RQ5	Narrative	Positive	Pre-post	Detailed baseline assessment	Feasibility	The intervention was informed by psychological theory, but the specific theoreti	age 55 years		—	—	—	—	10.1093/PUBMED/FDV141
159	Tola et al. (2016)	RQ5	Quantitative	Positive	Cluster-RCT	The intervention consists of two components: (1) anxiety and depression counseling to manage psychological distress,...	TB treatment non-adherence (primary outcome), psychological distress, knowledge, and changes in the...	Health Belief Model	age 18-90	698	0.324	0.175	0.474	0.0762	10.1371/journal.pone.0155147
160	Lara-Cabrera et al. (2016)	RQ5	Narrative	Positive	RCT	A four-hour group educational seminar led by peers, aiming to encourage patients to adopt an active role in their...	Primary outcome: Patient activation (measured by Patient Activation Measure-13)	Self-Efficacy Theory	Not mentioned (the abstract does not provide specific demographic characteristic	26	—	—	—	—	10.1016/j.pec.2015.11.028
161	Gill et al. (2016)	RQ5	Narrative	Positive	Pre-post	Exercise	Body weight	Not mentioned (the abstract does not provide information on the theoretical fram	community adults	77	—	—	—	—	10.1037/prj0000172
162	Schotanus-Dijkstra et al. (2017)	RQ5	Quantitative	Positive	RCT	A 9-week comprehensive positive self-help intervention with email support (TL-E)	Mental well-being	Positive Psychology	N=86; age 48 years	275	0.628	0.386	0.87	0.1235	10.1016/j.invent.2017.04.002
163	Bonfioli et al. (2017)	RQ5	Narrative	Positive	RCT	The intervention included psychoeducation sessions on diet and physical activity and regular participation in walking...	Improvement in at least one World Health Organization recommendation on diet and exercise	Not mentioned (the abstract does not explicitly mention a theoretical framework)	Population: Psychotic patients	326	—	—	—	—	10.1016/j.schres.2017.06.017
164	Bersani et al. (2017)	RQ5	Narrative	Positive	RCT	The intervention is a group psychoeducation program focused on healthy lifestyle habits, including regular sleep,...	Psychopathological severity: Brief Psychiatric Rating Scale (BPRS)	There is a heuristic theoretical framework explaining why the modern lifestyle m	age 18-65	32	—	—	—	—	10.1080/09638237.2017.1294741
165	Heslin et al. (2017)	RQ5	Narrative	Mixed	Cluster-RCT	The intervention is a health promotion intervention (HPI) called IMPaCT, designed to be integrated into routine...	Quality of life (SF-36 mental and physical health components)	Well-Being Theory	age 18-65		—	—	—	—	10.1186/s12888-017-1570-1
166	Finlay‐Jones et al. (2017)	RQ5	Narrative	Positive	Quasi-experimental	A 6-week self-guided online self-compassion training program designed for psychology trainees, including...	Self-compassion	Mindfulness-Based	age 32.61 years		—	—	—	—	10.1002/jclp.22375
167	Admiraal et al. (2017)	RQ5	Quantitative	Mixed	RCT	The intervention is a web-based tailored psychoeducational program called ENCOURAGE, which provides fully automated...	Primary outcome: Optimism and control over the future	Self-Efficacy Theory	cancer patients/survivors	138	0.646	0.304	0.989	0.1746	10.1016/j.jpainsymman.2017.07.009
168	Ali et al. (2018)	RQ5	Narrative	Positive	Pre-post	Cardiac rehabilitation (CR) program	Psychosocial well-being (depressive symptoms, quality of life, exercise, nutrition, smoking,...	The Broaden and Build theory	Geographic location: Greater Toronto Area, Canada		—	—	—	—	10.1016/j.genhosppsych.2018.03.006
169	Koksvik et al. (2018)	RQ5	Narrative	Positive	RCT	The intervention is a pretreatment educational program consisting of two 4-hour educational group sessions and an...	Primary outcome: Self-reported mental health symptomatology assessed with BASIS-32.	Self-Determination Theory	community adults	46	—	—	—	—	10.1186/s12913-018-3466-2
170	Ashing et al. (2019)	RQ5	Narrative	Positive	RCT	Telephonic-based psychoeducational intervention	Emotional well-being (EWB) as measured by the Functional Assessment of Cancer Therapy-General...	The Contextual Model of HRQOL and the cognitive-behavioral framework	age 18 years; cancer patients/survivors	40	—	—	—	—	10.1007/s00520-019-04899-7
171	Feig et al. (2019)	RQ5	Narrative	Positive	RCT	The intervention is a Positive Psychology Intervention (PPI) that involves structured activities such as expressing...	Psychological wellbeing	Positive Psychology	age 60.7 years		—	—	—	—	10.5502/IJW.V9I2.795
172	Weis et al. (2019)	RQ5	Narrative	Mixed	RCT	The intervention is a psychoeducational group program for breast cancer patients, consisting of six weekly sessions...	Fear of progression/recurrence (FoP-Q-SF)	Psychoeducational Model	Total participants: 50	27	—	—	—	—	10.1007/s00520-019-05076-6
173	Nikrahan et al. (2019)	RQ5	Narrative	Positive	RCT	An eight-week group-based intervention targeting eudaimonic aspects of psychological well-being.	Psychological well-being	Well-Being Theory	Population: CAD outpatients	40	—	—	—	—	10.1016/j.genhosppsych.2019.06.005
174	Sanaeinasab et al. (2020)	RQ5	Narrative	Positive	RCT	The intervention consisted of six educational sessions held over 45 days as part of a structured educational program to...	Lifestyle subscales (as measured by the Health Promoting Lifestyle Profile-II)	Not mentioned (the abstract does not explicitly state the theoretical framework)	Number of participants: 80	80	—	—	—	—	10.1016/j.pcd.2020.09.007
175	Celano et al. (2020)	RQ5	Quantitative	Positive	RCT	The intervention is a 12-week, phone-delivered, combined positive psychology (PP) and motivational interviewing (MI)...	Feasibility (sessions completed)	Positive Psychology	N=70		0.431	0.151	0.712	0.1431	10.1016/j.jpsychores.2020.110285
176	Drapalski et al. (2020)	RQ5	Narrative	Mixed	RCT	Ending Self-Stigma: A nine-session group intervention to reduce internalized stigma.	Internalized stigma: Internalized Stigma of Mental Illness (ISMI) scale and Self-Stigma of Mental...	The social-cognitive model of self-stigma	Population: Veterans with serious mental illness	248	—	—	—	—	10.1176/appi.ps.201900296
177	Abdelaziz et al. (2020)	RQ5	Narrative	Mixed	Quasi-experimental	Assertiveness training program, a form of behavior therapy designed to enhance assertiveness skills among novice...	Assertiveness skills	CBT	Location: The Abbasia hospital for mental health in Cairo, Egypt	36	—	—	—	—	10.1111/nuf.12430
178	Lu et al. (2021)	RQ5	Narrative	Positive	Quasi-experimental	The intervention is a community-based education and peer-mentor support program called Joy Luck Academy (JLA), which...	Quality of life (QOL)	Well-Being Theory	cancer patients/survivors	106	—	—	—	—	10.1007/s00520-020-05942-8
179	Lam et al. (2022)	RQ5	Narrative	Positive	Cluster-RCT	Individual-directed psychoeducation course based on Workplace Mental Health First Aid (MHFA) training with stress...	Work-related burnout (assessed by Maslach Burnout Inventory)	Psychoeducational Model	Total participants: 456		—	—	—	—	10.3389/fpsyt.2022.888157
180	Bower et al. (2022)	RQ5	Narrative	Positive	RCT	Mindful Awareness Practices (MAPs): A mindfulness-based intervention involving theoretical material and experiential...	General stress perceptions	Mindfulness-Based	N=5; cancer patients/survivors	247	—	—	—	—	10.1093/jnci/djac180
181	Chen et al. (2022)	RQ5	Narrative	Positive	RCT	The intervention is a psychoeducational program based on Bandura's self-efficacy theory.	Primary outcome: Self-efficacy	Self-Efficacy Theory	Total participants: 124		—	—	—	—	10.1111/ijn.13123
182	Ilie et al. (2023)	RQ5	Narrative	Unclear	RCT	A Comprehensive 6-mo Prostate Cancer Patient Empowerment Program	Psychological distress	Not mentioned (the abstract does not specify a theoretical framework for the emp	cancer patients/survivors		—	—	—	—	10.1016/j.eururo.2023.02.009
183	Blumenthal et al. (2023)	RQ5	Narrative	Positive	RCT	C-LIFE: A 4-month program of dietary counseling, behavioral weight management, and supervised exercise delivered in a...	Psychological functioning, as measured by the General Health Questionnaire (GHQ), Perceived Stress...	Well-Being Theory	age 35-80		—	—	—	—	10.1097/HCR.0000000000000801
184	Bagheri et al. (2023)	RQ5	Narrative	Positive	RCT	The intervention is a health promotion program based on Watson's human caring theory, conducted individually through...	Sense of coherence and well-being among caregivers of individuals with schizophrenia	Watson's human caring theory	N=7; age 20-64	72	—	—	—	—	10.1186/s12913-023-09725-9
185	Torres et al. (2023)	RQ5	Narrative	Mixed	Quasi-experimental	The intervention is a combined program integrating psychoeducational intervention with physical exercise for cancer...	Psychopathological symptoms (anxiety and depression)	Well-Being Theory	cancer patients/survivors	70	—	—	—	—	10.1192/j.eurpsy.2023.235
186	Zemni et al. (2023)	RQ5	Narrative	Mixed	RCT	The intervention is a phone health education session provided on the first day after diagnosis, focusing on three...	Primary outcome: Rate of anxiety reduction in each group on day seven of the diagnosis based on a...	The theoretical framework of this study is based on the premise that health educ	Average age: 40.6 ± 15.87 years (education group), 41.6 ± 14.35 years (control g	206	—	—	—	—	10.1186/s12889-023-16104-w

## Sheet: Summary Statistics
RQ	Description	k total	k quant	Pooled g [95% CI]	I² (%)	Favorable	Positive	Mixed	Null	Unclear
RQ1	School-Based	61	15	0.60 [0.24, 0.96]	97.2	60/61 (98%)	42	18	0	1
RQ2	University-Based	42	16	0.62 [0.39, 0.85]	89.8	42/42 (100%)	29	13	0	0
RQ3	Community-Based	23	5	0.49 [0.28, 0.71]	36.2	21/23 (91%)	17	4	0	2
RQ4	Mindfulness/PP	22	10	0.55 [0.33, 0.76]	87.3	22/22 (100%)	16	6	0	0
RQ5	Clinical/Vulnerable	38	7	0.91 [0.26, 1.56]	98.1	37/38 (97%)	27	10	0	1
Overall	All	186	53	0.66 [0.50, 0.82]	96.1	182/186 (97%)	131	51	0	4
