# Supplementary material for: Toward Personalized Psychoeducational Interventions for Psychophysical Health: A Systematic Review and Meta-Analysis for Tailored Intervention Selection
Source: J Pers Med. 2026 Apr 14;16(4):215. doi: 10.3390/jpm16040215 (PMC13117039; doi:10.3390/jpm16040215)
Supplement: Supplementary file 1 [file jpm-16-00215-s001.zip › Table_S2.xlsx]

## Sheet: Table S2 Extended Data
Ref	Authors (Year)	RQ	Study Objectives	Main Findings	Intervention Effects	Outcome Instruments	Key Statistics	Hypotheses Tested	Dependent Variables	Independent Variables	Citation Count
1	Leventhal et al. (2015)	RQ1	Primary objective: To assess the impact of the Girls First Resilience Curriculum (RC) on psychosocial assets such as emotional resilience, self-efficacy, and social-emotional assets among adolescent...	Girls receiving the Girls First Resilience Curriculum (RC) showed improvements in emotional resilience, self-efficacy, social-emotional assets, psychological wellbeing, and social wellbeing compared...	Emotional resilience: Improved significantly; Self-efficacy: Improved significantly; Social-emotional assets: Improved significantly		p < 0; p < 0; p < 0; p < 0	Primary hypotheses: Improvement in psychosocial assets (emotional resilience, self-efficacy, social-emotional assets) vs. control.	Primary dependent variables: Emotional resilience, Self-efficacy, Social-emotional assets	Girls First Resilience Curriculum (RC)	110
2	Lyssenko et al. (2015)	RQ1	To examine the outcomes of the Life Balance program in terms of emotional distress, life satisfaction, resilience, and public health costs.; To evaluate compliance and satisfaction with the program.	The Life Balance program was well-received by participants with high attendance rates and positive evaluations.; The program was utilized more by middle-aged women.	Not mentioned (the paper does not provide specific intervention effects due to the lack of control group data)	Satisfaction With Life; Resilience Scale	t(3985) = 16.72; t(2234) = 14.80; t(2820) = 12.97; p < .0001	The hypotheses tested in the study relate to the effectiveness of the Life Balance program in improving emotional distress, life satisfaction, resilience, and reducing public...	Emotional distress (measured by the Hospital Anxiety and Depression Scale); Life satisfaction (measured by the Satisfaction with Life Scale)	The independent variables in the study are the interventions and strategies used in the Life Balance program, derived from Acceptance and Commitment...	21
3	McCarthy et al. (2015)	RQ1	Examine the feasibility and effectiveness of a psychoeducational intervention to increase self-transcendence and well-being in older adults.	Significant group × time interaction for life satisfaction (z = 2.89, p = .004).; Self-transcendence increased in the intervention group, although not significantly.	Self-transcendence increased in the intervention group but not significantly.; Depression scores did not change significantly over time.	Quality of Life	p = .004; p = .004; p = .028; p = .002	The hypothesis tested was that the PATH Program would support and foster self-transcendence and improve indicators of well-being in older adults.	Dependent variables include self-transcendence, life satisfaction, depression, acceptance, well-being, proactive coping, and health-related quality...	The PATH Program, a psychoeducational intervention based on Reed's Theory of Self-transcendence, including group processes, mindfulness practices,...	11
4	Veltro et al. (2015)	RQ1	The study objectives are to evaluate the efficacy of an intervention aimed at promoting psychological well-being among Italian youth by enhancing self-efficacy, emotional coping, and overall...	Improvement in perceived self-efficacy (p ≤ .001); Improvement in emotional coping (p = .003); Improvement in overall well-being (p < .05)	Improvement in perceived self-efficacy (p ≤ .001); Improvement in emotional coping (p = .003); Improvement in overall well-being (p < .05)		p = .003; p < .05; p < .05; p < .05	Improvement in perceived self-efficacy; Improvement in emotional coping; Improvement in overall well-being	Perceived self-efficacy, well-being, and emotional coping	The structured program designed to promote psychological well-being among Italian youth, including components such as goal setting, problem-solving,...	20
5	Nehmy et al. (2015)	RQ1	To evaluate a prevention program targeting unhelpful perfectionism and self-compassion, designed to prevent growth of negative affect (NA).	No significant between-group differences at post-intervention.; At 6-month follow-up: Intervention group had significantly lower unhelpful perfectionism, self-criticism, and NA compared to controls.	Immediate post-intervention: No significant between-group differences.		Cohen's d = .24; Cohen's d = .24	The program would reduce unhelpful perfectionism.; The program would reduce self-criticism.; The program would prevent the growth of negative affect (NA).	Unhelpful perfectionism; Self-criticism; Negative affect (NA)	The prevention program targeting unhelpful perfectionism and self-compassion	52
6	Morales et al. (2016)	RQ1	To compare the long-term effects of COMPAS with ¡Cuídate! and a control group on adolescents' sexual risks and behaviors.	COMPAS and ¡Cuídate! were equally effective in increasing knowledge about STIs and fostering favorable attitudes towards condom use and people living with HIV/AIDS.	COMPAS was as effective as ¡Cuídate! in increasing knowledge about STIs and fostering positive attitudes towards condom use and people living with HIV/AIDS.		See paper	The hypothesis tested was that COMPAS would be at least as effective as ¡Cuídate! in reducing sexual risk behaviors 1 year postintervention.	Behavioral outcomes: multiple partners, consistent condom use, age of first sexual experience (vaginal sex, anal sex, oral sex)	The independent variables are the three conditions: COMPAS program, ¡Cuídate! program, and a control group.	30
7	Burckhardt et al. (2016)	RQ1	Improve subjective wellbeing for all participants.; Reduce symptoms of anxiety and depression for those with elevated symptoms.	Significant reductions in depression, stress, and composite depression/anxiety symptoms among participants with elevated baseline symptoms.; Increased wellbeing for Year 10 students.	Significant reductions in depression (p=.047), stress (p=.01), and composite depression/anxiety symptoms (p=.02) with medium to strong effect sizes (Cohen's d=0.53, 0.74, and...	DASS-21	Cohen's d=0.53; Cohen's d=0.43; p=.047; p=.01	Hypothesis 1: Participants in the Strong Minds condition with elevated symptoms would demonstrate greater reductions in symptoms of anxiety and depression compared to the control...	Depression symptoms (measured by DASS-21); Anxiety symptoms (measured by DASS-21); Stress symptoms (measured by DASS-21)	The independent variable is the Strong Minds program, which combines Acceptance and Commitment Therapy (ACT) and Positive Psychology (PP), compared...	82
8	Grillich et al. (2016)	RQ1	The objective of the study was to assess the effectiveness of an integrated health promotional program in Lower Austrian elementary schools based on the HPS framework to increase children's emotional...	The main findings of the study indicate that the health promotion program did not have a statistically significant impact on emotional and social experience, physical activity, well-being, and...	Emotional and Social Experience in School: No statistically significant differences.; Physical Activity: No statistically significant differences.		p = 0; p < 0; p < 0; p = 0	Children in the intervention group have better emotional and social experiences at school compared to those in regular classes.	Emotional and Social Experience in School: Classroom Climate, Attitude towards School, Feeling Accepted by the Teacher	The independent variable in this study is the "Classes in Motion" intervention based on the Health Promoting Schools framework, which includes...	20
9	Ebrahimi et al. (2016)	RQ1	To examine the effectiveness of the Queen's Parenting Program on psychological well-being of pre-school children with neuropsychological/developmental learning disabilities.	The Queen's Parenting Program significantly improved psychological well-being and its dimensions (self-regulation, cooperation, adaptive behavior, autonomy, emotion, and interaction) in pre-school...	Significant improvement in psychological wellbeing and its dimensions in the experimental group compared to the control group.		F (1, 30) = 68.93; p<0; p<0	The effectiveness of the Queen's Parenting Program on psychological well-being of pre-school children with neuropsychological/developmental learning disabilities (NDLD).	Psychological well-being and its dimensions: self-regulation, cooperation, adaptive behavior, autonomy, emotion, and interaction	The Queen's Parenting Program	3
10	Alves et al. (2016)	RQ1	Explore the effectiveness of the 'Caring at home' psychoeducational program for informal caregivers of older adults.; Improve physical health of participants.; Enhance mental health of participants.	The main findings of the study are a significant improvement in caregivers' mental health (p = 0.03) from pretest to 1st follow-up and the maintenance of other favorable conditions at baseline. The...	Significant improvement in mental health from pretest to 1st follow-up (p = 0.03).; Maintenance of other favorable conditions at baseline.		p = 0; p = 0	The psychoeducational programme 'Caring at home' will improve physical health of participants.	Physical health (12-item Short-Form Health Survey); Mental health (12-item Short-Form Health Survey)	The psychoeducational programme "Caring at home"	27
11	Shoshani et al. (2016)	RQ1	To evaluate the effects of the Maytiv positive psychology school program on early adolescents' well-being, engagement, and achievement.	Positive intervention effects on positive emotions, peer relations, emotional engagement, cognitive engagement, and grade point average scores.	Positive emotions: Cohen's d = 0.16-0.71; Peer relations: Cohen's d = 0.16-0.71; Emotional engagement in school: Cohen's d = 0.16-0.71		See paper	The effectiveness of the Maytiv school program on students' subjective well-being.; The impact of the program on school engagement.	Subjective well-being; School engagement; Academic achievements	The Maytiv school program	108
12	Chisholm et al. (2016)	RQ1	Primary objective: To investigate whether intergroup contact in addition to education is more effective than education alone in reducing stigma of mental illness in adolescents.	Both conditions showed improvements in attitudinal stigma, but no significant difference between them.; Intergroup contact did not add value to education alone in improving attitudinal stigma.	Attitudinal stigma: Improved in both conditions with no significant difference.; Knowledge-based stigma: Improved significantly more in the education-alone condition.	SDQ; Resilience Scale	d=0.01; d=0.05; d=0.01; Cohen's d=0.01	The hypothesis tested was whether intergroup contact, in addition to education, is more effective than education alone in reducing stigma, improving mental health literacy, and...	Primary outcome: Students’ attitudinal stigma of mental illness; Secondary outcomes:; Knowledge-based stigma	The independent variable is the type of intervention: education alone versus education plus contact.	117
13	Smedegaard et al. (2016)	RQ1	The main objective of the study is to develop, implement, and evaluate a multi-component, school-based physical activity intervention to improve psychosocial well-being among school-aged children and...	The main findings of the study include the development and implementation of a multi-component school-based physical activity intervention to improve psychosocial well-being among children and...	The intervention effects are measured in terms of changes in psychosocial well-being among school-aged children and youths, focusing on mental health benefits and evaluated using...		See paper	The hypothesis tested is whether the multi-component, school-based physical activity intervention is effective in improving psychosocial well-being among school-aged children and...	Primary outcome: General physical self-worth; Secondary outcomes:; Self-perceived sport competences	Competence Development Program (CDP); Tailored Activity Program (TAP); Coordination Group (CG)	51
14	Shirzad et al. (2016)	RQ1	The aim of this study was to determine the effect of an intervention based on Albanian’s Health Promoting Schools Model (Albanian’s HPSM) on the oral health behaviors among a group of Iranian female...	Significant improvements in oral health behaviors among preschool children in the intervention group.	Significant improvement in oral health behaviors among children in the intervention group.	ORS	p < 0	The hypothesis tested was that an intervention based on Albanian’s Health Promoting Schools Model (Albanian’s HPSM) would improve oral health behaviors among preschool children,...	Oral health behaviors; Knowledge; Attitude	The Albanian's Health Promoting Schools Model (HPSM) intervention	30
15	Rew et al. (2017)	RQ1	Examine the feasibility and preliminary efficacy of a brief intervention.; Enhance psychological capital (hope, resilience, self-efficacy).	Significant improvements in psychological capital, hope, resilience, self-efficacy to refuse alcohol, social connectedness, and substance use among intervention participants.	Significant improvements in psychological capital, hope, resilience, self-efficacy to refuse alcohol, social connectedness, and substance use.	ORS; Quality of Life	p < .05; p < .05; p = .038	The feasibility and preliminary efficacy of a brief, street-based intervention to enhance psychological capital in homeless young women.	Psychological capital; Hope; Resilience	The brief, street-based intervention to enhance psychological capital and reduce health-risk behaviors, including didactic information and...	41
16	Taku et al. (2017)	RQ1	Evaluate the effect of a psychoeducational intervention on posttraumatic growth (PTG) among Japanese adolescents.	The main findings of the study indicate that a psychoeducational intervention program significantly increases posttraumatic growth (PTG) among Japanese high school students. The program, which...	The intervention effects in Kanako Taku, A. Cann, R. Tedeschi, L. Calhoun (2017) were that participants who received the psychoeducational intervention program reported higher...		p < .001	Study 1: Those who learned about changes related to stress would report higher growth than those who did not.	Posttraumatic growth (PTG) as measured by the PTG Inventory (PTGI); knowledge about PTG and PTSD	Study 1: Whether participants received the intervention program focusing on changes related to stress or not.	15
17	Heggdal et al. (2018)	RQ1	Investigate possible changes in individuals' sense of coherence while living with long-term illness after engaging in a health promotion intervention.	The intervention led to a positive change in participants' sense of coherence (SOC).; SOC scores increased more in community care than in specialist care.	The intervention contributed to a positive change in participants' sense of coherence (SOC).; The total sample's mean SOC score increased from baseline to follow-up.		p = 2	Hypothesis 1: There are differences in baseline SOC between participants recruited from specialist care compared to participants recruited from community care.	Sense of Coherence (SOC) measured using the SOC-29 questionnaire, including its dimensions: comprehensibility, manageability, and meaningfulness.	The intervention itself, focusing on "health within illness" and utilizing "patients' bodily knowledge as a resource with the potential to strengthen...	18
18	Scull et al. (2018)	RQ1	To evaluate the short-term efficacy of the Media Aware program in improving adolescents' sexual health outcomes.; To compare the Media Aware intervention with a health promotion control group.	The Media Aware program significantly improved adolescent sexual health outcomes, including increased self-efficacy and intentions to use contraception.	Increased self-efficacy and intentions to use contraception; Enhanced positive attitudes, self-efficacy, and intentions to communicate about sexual health		p < .05; p<.05	Students in the Media Aware intervention condition would significantly improve in sexual health outcomes, including:	Primary sexual health outcomes: intentions to have sex, use contraception/protection, communicate with a partner about sexual health, communicate...	Media Aware program	40
19	Coelhoso et al. (2019)	RQ1	To evaluate the effectiveness of a mobile app in promoting stress management and well-being among working women compared to a control app.	The well-being mobile app was effective in reducing employee stress and improving well-being among working women. Both groups showed an increase in general well-being, but the intervention group had...	Significant increase in work-related well-being; Significant reduction in work-related and overall stress; Significant increase in well-being index (WHO-5 scores)	WHO-5; PSS; Perceived Stress Scale	See paper	The hypothesis tested was that a well-being mobile app, composed of an 8-week program with 4 lessons per week based on relaxation training, breathing techniques, guided...	Stress perception (measured by the Brazilian Portuguese version of the 10-item Perceived Stress Scale, PSS-10)	The type of app used by the participants: well-being mobile app vs. active control app.	67
20	Vella‐Brodrick et al. (2019)	RQ1	Examine psychological need satisfaction as an outcome using a quasi-experimental design.; Examine the processes involved in program delivery using an explanatory sequential design.	Timbertop Positive Education students experienced improved competence, relatedness, and autonomy compared to 'WBAU' students.	The Timbertop Positive Education program improved competence, relatedness, and autonomy in students compared to a control group. The program's success was supported by well...		See paper	Hypothesis 1: The Timbertop Positive Education program improves psychological need satisfaction (competence, relatedness, autonomy) compared to a control group.	Psychological need satisfaction (competence, relatedness, autonomy)	Participation in the Geelong Grammar School (GGS) Timbertop well-being experience vs. well-being as usual (WBAU)	8
21	Top et al. (2019)	RQ1	The aim of the study was to determine the effect of health-promoting lifestyle education on the physio-psychosocial and metabolic parameters of obese adolescents.	Decrease in BMI and obesity-related risk factors; Increase in self-esteem scores; Decrease in cholesterol, LDL, Hb1Ac, and Triglyceride levels	Decrease in BMI values and obesity-related risk factors; Increase in self-esteem scores; Decrease in cholesterol, LDL, Hb1Ac, and Triglyceride levels	ORS	p < 0; p < 0; p = 0; p = 0	The hypothesis tested in the study is the effect of health-promoting lifestyle education on the physio-psychosocial and metabolic parameters, as well as self-esteem, of obese...	obesity-related risk factors for adolescents, health-promoting lifestyle characteristics, self-esteem, blood pressure and metabolic parameters	Health-promoting lifestyle education for obese adolescents	5
22	Moore et al. (2019)	RQ1	Examine the efficacy of a martial arts-based therapeutic intervention to improve mental health outcomes.; Evaluate the training effects of martial arts participation on mental health outcomes.	Not mentioned (the paper is a protocol and does not include main findings)	Primary outcomes: Mean total difficulties (SDQ), mean total resilience (CYRM), mean total self-efficacy (SEQ-C)	SDQ; ORS	d = 0.3; p < 0	The efficacy of a martial arts-based therapeutic intervention to improve mental health outcomes.; The effect of martial arts training on reducing mean total difficulties (SDQ).	Mean total difficulties (SDQ); Mean total resilience (CYRM); Mean total self-efficacy (SEQ-C)	Martial arts-based therapeutic intervention	20
23	Diao et al. (2019)	RQ1	The purpose of the study is to verify the effectiveness of peer education on improving the quality of life (QoL) of adolescents, specifically focusing on physical, psychological, social, and pubertal...	Significant increases in psychological, pubertal, and total QoL dimensions in the intervention group.; Less pronounced decrease in physical QoL in the intervention group compared to the control group.	Significant increases in psychological, pubertal, and total QoL dimensions.; Less pronounced decrease in physical QoL compared to the control group.	Quality of Life	See paper	The hypothesis tested is that peer education based on adolescent physical and psychological health education can significantly improve the quality of life (QoL) of adolescents,...	Physical QoL; Psychological QoL; Social QoL	Intervention (intervention/control); Age (continuous variable); Father's education level (low/moderate/high)	13
24	Yamaguchi et al. (2020)	RQ1	To evaluate the effects of the Short MHL Program (SMHLP) on mental health literacy (MHL) in adolescents, specifically focusing on knowledge about mental health/illnesses, recognition of the necessity...	The Short MHL Program (SMHLP) significantly improved mental health literacy outcomes in adolescents, including knowledge, recognition of the need to seek help, intention to seek help, and intention...	Knowledge about mental health/illnesses: Improved significantly post-intervention and maintained at 2-month follow-up.		p = 364; p = 611; p < .001; p < .001	Hypothesis 1: The Short MHL Program (SMHLP) will improve knowledge about mental health/illnesses in adolescents.	Knowledge about mental health/illnesses; Recognition of the necessity to seek help; Intention to seek help	The Short MHL Program (SMHLP), a 50-minute school teacher-led program	23
25	Vella et al. (2020)	RQ1	Primary objectives: To test the effectiveness of the "Ahead of the Game" program in promoting early mental health intervention and help seeking for existing and developing mental health disorders, as...	Significant positive outcomes were found for depression and anxiety literacy, intentions to seek help from formal sources, confidence to seek mental health information, resilience, and well-being.	Significant positive effects: depression and anxiety literacy, intentions to seek help from formal sources, confidence to seek mental health information, resilience, well-being.		See paper	Primary hypotheses: Increases in mental health literacy, intentions to seek and provide help, resilience, and a decrease in stigmatizing attitudes among the intervention group...	Primary outcomes: depression literacy, anxiety literacy, intentions to seek help from formal sources, confidence to seek mental health information,...	Mental health literacy workshop for adolescents ("Help Out a Mate"); Mental health literacy program for parents	77
26	García-Escalera et al. (2020)	RQ1	Primary objective: To analyze the effects of a universal T-CBT based prevention program for anxiety and depression on educational and socio-emotional variables.	The program maintained academic expectations in the experimental group, while they decreased in the control group.; Self-esteem increased significantly across both groups.	Academic expectations remained constant in the experimental group but decreased in the control group.; Self-esteem increased across both groups with no difference between them.	ORS; Satisfaction With Life; Quality of Life	p = 90; p = 61; p = .047; p = .038	Primary hypothesis: The efficacy of a transdiagnostic cognitive-behavioral therapy (T-CBT) program in preventing anxiety and depression in adolescents, as measured by its impact...	School adjustment: problems with school integration, perception of school performance, and future academic expectations	The universal T-CBT based prevention program for anxiety and depression	5
27	Heizomi et al. (2020)	RQ1	The main purpose of this study was to investigate the effects of a school-based mental health promotion program (SMHPP) on mental health parameters among female adolescents in Tabriz, Iran.	Significant improvements in happiness, life satisfaction, and psychological well-being among the intervention group.; Increase in medium-level happiness by 32.6%.	Increased medium-level happiness by 32.6% in the intervention group.; Significant improvements in life satisfaction (p ≤ 0.001) and psychological well-being (p ≤ 0.01).		See paper	The hypotheses tested in this study are related to the effects of a school-based mental health promotion program (SMHPP) on mental health parameters among female adolescents in...	Psychological well-being; Happiness; Self-efficacy	The school-based mental health promotion program (SMHPP) consisting of stress management skills training, environmental changes, and a joyful...	15
28	Laakso et al. (2020)	RQ1	To examine the efficacy of the "Flourishing Students" program on early adolescents' positive and negative affect.; To assess if the benefits are sustained at a 5-month follow-up.	The main findings of the study are that the Flourishing Students program had a positive impact on increasing positive affect and reducing negative affect in early adolescents. The program was...	Positive affect increased significantly in the intervention group compared to the control group.		See paper	Increase in positive affect (PA) and decrease in negative affect (NA) after the intervention compared to baseline.	Positive affect (PA) and negative affect (NA)	The independent variable is the "Flourishing Students" program, a classroom-based positive education program focusing on mental resources, social and...	10
29	Volanen et al. (2020)	RQ1	The study objectives are to assess the effects of Mindfulness-Based Interventions (MBIs) on mental health in a school setting, specifically evaluating resilience, socio-emotional functioning, and...	Mindfulness-Based Interventions (MBIs) did not show more beneficial effects on primary outcomes compared to controls except for resilience at 9 weeks.	Positive effect on resilience at 9 weeks compared to relaxation group (β=1.18, SE 0.57, p = 0.04)		p = 0; p = 0; p = 0; p = 0	The study tested the hypothesis that a mindfulness program (MBI) would be more effective than a relaxation program and teaching as usual in improving resilience, socio-emotional...	resilience, socio-emotional functioning, depressive symptoms	Mindfulness-Based Intervention (MBI); Relaxation program; Teaching as usual	61
30	Köse et al. (2020)	RQ1	Investigate the effect on health, well-being, and weight loss of a motivational support program for overweight and obese adolescents.	Decrease in body mass index (BMI) values in the experimental group compared to the control group after 6 months.	Decrease in BMI values in the experimental group compared to the control group.; Increase in quality of life scores for both groups, with higher scores in the experimental group.	Quality of Life	p = .001; p = .001; p = .026; p = .011	Facilitates weight loss in the experimental group in comparison with the control group.; Increases well-being in the experimental group in comparison with the control group.	Body mass index (BMI); Cholesterol and lipoprotein levels; Homeostasis model assessment of insulin resistance (HOMA-IR)	Motivational support programme (MSP) including motivational interviews (MI), reminder messages, and education programs for parents	13
31	Rafanelli et al. (2020)	RQ1	To determine whether the sequential combination of cognitive-behavioral therapy (CBT) and well-being therapy (WBT) yields more favorable outcomes than clinical management (CM).	CBT/WBT significantly improved depressive symptoms compared to CM.; Significant improvement in biomarkers (platelet count, HDL, D-dimer) in the CBT/WBT group.	Significant improvement in depressive symptoms compared to Clinical Management (CM).; Significant amelioration of biomarkers (platelet count, HDL, and D-dimer).		Cohen's d = 0.8; Cohen's d = 1.161; Cohen's d = 0.492; Cohen's d= 1.161	The sequential combination of CBT and WBT yields more favorable outcomes than clinical management.; Lifestyle changes are facilitated by targeting psychological well-being.	The dependent variables are severity of depressive symptoms, changes in subclinical psychological distress, well-being, biomarkers, and medical...	Cognitive-behavioral therapy (CBT) and well-being therapy (WBT) versus clinical management (CM)	47
32	Luna et al. (2020)	RQ1	Evaluate the effectiveness of the Sport Education model compared to the traditional Direct Instruction model in children.; Assess improvements in subjective well-being (affective dimension).	Significant improvements in the affective component of subjective well-being: increase in positive affect and decrease in negative affect.; Significant decrease in anxiety.	Significant increase in positive affect (medium effect size, d = 0.61); Significant decrease in negative affect (low effect size, d = 0.39)	ORS	d = 0.61; d = 0.39; d = 0.28; d = 0.018	Hypothesis 1: The educational intervention will improve the participants' affective dimension of subjective well-being.	Subjective well-being in its affective dimension (positive and negative affect)	The type of educational intervention: Sport Education model (SEM) vs. traditional model of Direct Instruction (TM-DI)	13
33	Ayaz-Alkaya et al. (2020)	RQ1	The aim of this randomised controlled study was to determine the effect of Health Belief Model (HBM)-based health education programme in late adolescent period on coping with premenstrual syndrome...	The main findings of the study are that the Health Belief Model (HBM)-based health education program was effective in reducing premenstrual syndrome (PMS) symptoms in late adolescents. There was a...	The HBM-based health education program significantly reduced PMS symptoms in the intervention group compared to the control group, particularly in the second and third follow-ups....		p < 0; p < .05; p < .05; p < 0	H 0 : The HBM-based health education programme does not have an effect in reducing the premenstrual syndrome symptoms.	Premenstrual Syndrome Scale scores	The Health Belief Model (HBM)-based health education program	24
34	Ekblad (2020)	RQ1	To present a case study report of a tailor-made group health promotion intervention.; To assess how participants perceived their mental health literacy (MHL) before and after the intervention.	Women felt empowered by receiving facts from authorities and inspired to change their lifestyle to a healthier one for the family.; Reduced anxiety/stress from 56% to 42%.	Empowerment and increased sense of coherence; Improved mental health literacy; Significant reduction in anxiety/stress (from 56% to 42%)		p < .001	The hypotheses tested in the study were that the tailor-made group health promotion intervention would improve mental health literacy and provide empowerment and tools to deal...	Empowerment and sense of coherence; Mental health literacy (MHL); Tools to deal with stress/anxiety	The independent variables in S. Ekblad (2020) include the tailor-made group health promotion intervention, needs-driven health literacy and human...	14
35	Nagamitsu et al. (2021)	RQ1	The study objectives are to test the efficacy of two adolescent health promotion interventions: a well-care visit (WCV) with a risk assessment interview and counseling, and self-monitoring with a...	Both WCV and CBT app interventions reduced depressive symptoms in high school students at 1 month.; Effects were more pronounced for those with higher initial depressive symptoms.	Primary outcome: Significant reduction in depressive symptoms at 1 month in high school students.; Significant reduction in suicidal ideation.	Quality of Life	See paper	Participants who received both WCV and the CBT app would have better outcomes than those who received only WCV or no intervention.	Primary outcome: Change in scores for depressive symptoms; Exploratory outcome: Presence of suicidal ideation during the observation period	Well-care visit (WCV) with a risk assessment interview and counseling; Self-monitoring with a smartphone cognitive behavioral therapy (CBT) app	20
36	Perkins et al. (2021)	RQ1	1. To explore whether a psychological mindset intervention incorporating transient and trait-like factors, that integrated third wave constructs including acceptance and self-compassion, was a...	The intervention was deemed feasible and acceptable with positive participant feedback.; Data suggested small to large intervention effects on personality mindset and psychological flexibility.	Personality mindset: Large effect at post-treatment, moderate at 4-week and 8-week follow-ups.; Self-compassion: Small effect at 4-week follow-up, negligible at 8-week follow-up.		See paper	Not mentioned (the paper does not explicitly state any hypotheses being tested)	Personality mindset (IPTQ); Psychological flexibility (AFQ-Y8); Self-compassion (SCS-SF)	The single-session mindset intervention incorporating third-wave constructs, delivered via a 30-minute computer session, is the independent variable...	24
37	Rosenberg et al. (2021)	RQ1	The study objective is to explore the 2-year trajectories of patient-reported well-being (cancer-related QoL, hope, resilience, and psychological distress) among adolescent and young adult cancer...	Adolescents and young adults who received PRISM reported sustained improvements in patient-reported cancer-related quality of life and hope compared to those who received usual care.	Cancer-related quality of life: Improved at 6 and 12 months, not significant at 2 years.; Hope: Improved at 6, 12, and 24 months.	Quality of Life	See paper	The primary hypothesis tested is whether the PRISM intervention is associated with sustained improvements in patient-reported cancer-related quality of life, hope, resilience, and...	Cancer-related quality of life (QoL); Hope; Resilience	The independent variable is the Promoting Resilience in Stress Management (PRISM) intervention.	35
38	Hetzel et al. (2021)	RQ1	The primary objective of the study is to determine the effect of a one-week health program on the well-being of caregiving parents. Secondary objectives include exploring theory-based attitudinal and...	Significant initial improvement in well-being that remains above baseline levels for up to 15 weeks.	Initial effect: Significant improvement in well-being immediately after the intervention.	WHO-5	See paper	Primary hypothesis: The one-week health program improves the well-being of caregiving parents.	Primary dependent variable: Well-being (measured using the WHO-5 Well Being Index); Secondary dependent variables:; Subjective burden of caring...	The intervention "Caring Parents" is the main independent variable. Secondary outcome measures include subjective burden, acceptance of care...	2
39	Yoon et al. (2021)	RQ1	To evaluate the causal effects of a school-based health education program on adolescents' multidimensional psychological health factors, including non-cognitive skills, life satisfaction, aspirations...	Improved self-efficacy (p-value = 0.013); Increased life satisfaction five years from the present (p-value = 0.001)	The intervention effects include significant improvements in self-efficacy, life satisfaction, aspirations gap, and Health-Related Quality of Life (HRQoL) among adolescents....	Quality of Life	See paper	The effectiveness of health education on adolescents' non-cognitive skills.; The impact of health education on adolescents' life satisfaction.	Non-cognitive skills (self-esteem and self-efficacy); Life satisfaction; Aspirations gap	The health education program is the independent variable in this study. It involves monthly stand-alone health education sessions on five topics: Eye...	19
40	Anttila et al. (2021)	RQ1	To assess whether the "DepisNet" program can be used as a universal school-based program to support adolescents' well-being and mental health.	The study found no statistically significant differences between the intervention and control groups in terms of depression, quality of life, self-esteem, and self-efficacy. However, there was a...	The intervention did not have statistically significant effects on depression, quality of life, self-esteem, or self-efficacy. There was a positive but not statistically...	Rosenberg; Quality of Life	p=0; p=0	The IT-based program "DepisNet" can be used as a universal school-based program to support adolescents' well-being and mental health.	Depression (measured with the Raitasalo Depression scale); Quality of life (measured using PQ-LES-Q)	The IT-based program "DepisNet" is the independent variable in this study, as it is the intervention being tested for its impact on adolescents'...	5
41	Ogden et al. (2021)	RQ1	The study's objective is to determine if positive-education based experiential learning in a social work course can improve MSW student wellbeing by using evidence-informed positive education...	Students in the experimental group experienced an increase in meaning and optimism.; The control group showed significant decreases in health and increases in loneliness.	Increased meaning: Students in the experimental group experienced a significant increase in meaning from pretest to posttest (M = 7.54 to M = 7.93, p < 0.001).		t(9) = 2.62; t(9) = -2.92; t(10) = 2.89; t(19) = -3.08	The hypothesis tested was whether positive-education based experiential learning in a social work course can improve MSW student wellbeing.	PERMA Profiler: Positive Emotion, Engagement, Relationships, Meaning, Accomplishment, Negative Affect, Health, Loneliness, Happiness	Integration of evidence-informed positive education-based experiential learning activities into a social work course	5
42	Rodríguez et al. (2022)	RQ1	The objective of this study was to develop and test a mental health promotion intervention based on protective mental health factors and coping strategies for Mexican immigrants recruited through a...	The intervention improved psychological distress among Mexican immigrants.; Knowledge about protective factors and coping mechanisms increased post-intervention.	Knowledge about protective factors improved from a median of 111 to 115.; Knowledge about coping mechanisms improved from a median of 96 to 99.	ORS	See paper	The intervention improves knowledge about protective mental health factors and coping mechanisms among Mexican immigrants.	Knowledge about protective factors; Knowledge about coping mechanisms; Psychosocial distress	The mental health promotion intervention based on the health promotion model and emotional education, including educational sessions on protective...	2
43	Pericas et al. (2022)	RQ1	1. To assess the effectiveness of the "1,2,3,emoció!" program in developing emotional competencies among children aged 3-5 years during its first year of implementation.	The "1,2,3,emoció!" program significantly improved emotional competencies in children aged 3-5 years.; The improvement was greater in the intervention group compared to the comparison group.	The 1,2,3,emoció! program had a positive effect on emotional competencies among children.; The program was more effective for younger children (P3).		See paper	1) The program is effective in developing emotional competences during its first year of implementation.; 2) Demographic variables moderate the effectiveness of the intervention.	Emotional competences, measured through the Emotion Competencies Assessment Questionnaire (ECAQ)	Whether the child belonged to the intervention group (IG) or not ('yes' or 'no'); Gender assumed by their teachers ('boy' or 'girl')	2
44	Leventhal et al. (2022)	RQ1	Investigate how and whether students who participated in Youth First displayed Youth First's proximal outcomes -inter-and intra-personal psychosocial skills and assets -vs. students who had not...	The main findings indicate that the Youth First program significantly improved the psychosocial skills and assets of adolescents in Bihar, India, with participants showing greater awareness of...	Greater awareness of problems; Better perspective-taking; More effective problem-solving strategies	ORS	t(32) = 7.02; p < 0	Hypothesis: Students who participated in Youth First would display higher levels of inter- and intra-personal psychosocial skills and assets compared to those who did not...	Inter- and intra-personal psychosocial skills and attitudes, including problem-solving, perspective-taking, awareness of strengths, and helping...	Participation in the Youth First program (intervention vs. control)	7
45	Vithana et al. (2023)	RQ1	The study aimed to assess the effectiveness of an educational intervention delivered through teachers to improve the psychosocial well-being of school-going adolescents in grade nine (aged 14) in the...	Statistically significant increase in median scores for attitudes and practices related to psychosocial well-being in the intervention area (IA).	Statistically significant increase in median scores for attitudes and practices related to psychosocial well-being in the intervention area (IA).		p = .03; p = 0; p < 0	The hypothesis tested was whether the educational intervention would improve the psychosocial well-being of school-going adolescents in grade nine in Western Province, Sri Lanka.	Attitudes and practices related to psychosocial well-being	The educational intervention delivered by trained teachers to promote psychosocial well-being among school-going adolescents.	1
46	Ediz et al. (2023)	RQ1	The study aimed to determine the effect of psychosocial support-based psychoeducation on anxiety, depression, and perceived social support in Turkish pregnant adolescents.	Significant decrease in anxiety and depression levels in the experimental group compared to the control group.	Anxiety levels decreased significantly in the experimental group compared to the control group.	Beck Anxiety	p = 47; p = 46; p = 30; p = 48	Hypothesis 1: PSSB psychoeducation reduces anxiety levels in pregnant adolescents.; Hypothesis 2: PSSB psychoeducation decreases depression levels in pregnant adolescents.	Anxiety, Depression, Perceived Social Support	PSSB psychoeducation program	6
47	Augustinavicius et al. (2023)	RQ1	To assess whether participation in Self Help Plus (SH+) versus enhanced usual care (EUC) results in reduced incidence of probable mental disorder and increased positive mental health and well-being...	SH+ reduced the incidence of probable mental disorder compared to EUC among South Sudanese refugee women with at least moderate psychological distress but without probable mental disorder at baseline.	Reduced incidence of probable mental disorder: Risk ratio = 0.16 (95% CI: 0.05 to 0.53); Increased subjective well-being: β = 2.62 (95% CI: 1.63 to 3.60)	PHQ-9; WHO-5; K6; WHODAS	See paper	Primary hypothesis: SH+ reduces the incidence of probable mental disorder compared to EUC.	Psychological distress (K6); Functional impairment (WHODAS); Post-traumatic stress symptoms (PCL-6)	Self Help Plus (SH+) vs. Enhanced Usual Care (EUC)	6
48	Scafuto et al. (2023)	RQ1	The study objectives are to assess the effectiveness of the Gaia program in improving psychological well-being, subjective well-being, and reducing psychological distress in early adolescents through...	The Gaia program improved psychological well-being by increasing personal growth and purpose in life, but did not improve subjective well-being or reduce psychological distress.	Improved psychological well-being by increasing personal growth and purpose in life.; No improvement in subjective well-being.; No reduction in psychological distress.		p = .020; p = .040; p = .020; p = .040	Participants in the Gaia program condition would report higher levels of subjective and psychological well-being at posttest and follow-up.	Psychological well-being: self-acceptance, autonomy, environmental mastery, personal growth, positive relations with others, purpose in life	The Gaia program, specifically its components such as mindfulness intervention, body-mind interaction, ecological awareness, and self-awareness.	10
49	Huang et al. (2023)	RQ1	To explore the effect of health promotion program (HPP) on stress, quality of life, health-promoting lifestyles, and children’s attention-deficit/hyperactivity disorder (ADHD) symptoms in parents of...	Significant improvement in children's hyperactivity and impulsiveness at the 6-month follow-up and opposition at the 3-month follow-up.	Children's hyperactivity and impulsiveness significantly improved at the 6-month follow-up.; Children's opposition significantly improved at the 3-month follow-up.	Quality of Life	p = .020; p = .020; p = .036; p = .035	Reduce parental stress; Reduce children's ADHD symptoms; Improve quality of life	Parents' stress; Quality of life; Health-promoting lifestyles	The health promotion program (HPP) including knowledge on ADHD, physical activity, diet and nutrition, parental skills training, social welfare...	1
50	Walters et al. (2023)	RQ1	To evaluate the impact of a girls’ health intervention on body image, self-esteem, and physical activity enjoyment among adolescent girls.	Significant increase in body esteem-appearance and body esteem-weight among the intervention group.; Non-significant increases in self-esteem and physical activity enjoyment.	Significant increase in body esteem-appearance (F = 9.23, p = 0.003); Significant increase in body esteem-weight (F = 4.77, p = 0.029)		p = 0; p = 0; p = 0	The hypothesis tested in the study is that the intervention will significantly improve participants' body image, self-esteem, and physical activity enjoyment.	Body image (specifically body esteem-appearance and body esteem-weight); Self-esteem; Physical activity enjoyment	The intervention based on self-determination theory, including resistance training and psychosocial health lessons	6
51	Öztürk et al. (2023)	RQ1	To determine the effect of structured health promotion education on health literacy and health promotion level in adolescents.	Structured health promotion education significantly increased health literacy and health-promoting behaviors in adolescents.; No effect was observed on social support and exercise behaviors.	Increased health literacy; Increased health-promoting behaviors; Increased nutrition behaviors	ORS	p > 0; p < 0; p > 0; p < 0	The primary hypothesis tested was whether structured health promotion education would improve health literacy and health-promoting behaviors in adolescents. Specifically, it...	Health literacy, adolescent health-promoting behaviors, nutrition, stress management, life satisfaction, health responsibility behaviors	Structured health promotion education consisting of six modules	4
52	Luttenberger et al. (2024)	RQ1	Improve mental well-being compared to a waitlist control group.; Evaluate the impact on self-efficacy.; Evaluate the impact on psychological distress.	The psychosocial bouldering intervention significantly improved overall mental well-being and reduced psychological distress in young refugees and host community adolescents in Lebanon.	Mental well-being: Improved significantly compared to the waitlist group.; Psychological distress: Reduced significantly compared to the waitlist group.	WEMWBS; Warwick	d = 0.43; d = 0.45; d = 0.60; d = 0.43	Primary hypothesis: ClimbAID's psychosocial bouldering intervention improves mental well-being compared to a waitlist control group.	Mental well-being (primary); Psychological distress (secondary); Self-efficacy (secondary)	The independent variable is the 8-week psychosocial bouldering group intervention offered by ClimbAID.	1
53	Yüksek et al. (2024)	RQ1	The present study was conducted to measure the effectiveness of health literacy education on the health literacy level of children in early adolescence.	Health literacy education significantly increased health literacy levels in early adolescence, with a large effect size (F = 414.683; η2 = 0.91) at the 95% confidence interval.	The intervention, consisting of a four-session Health Literacy Education program, significantly increased health literacy scores in early adolescence compared to the control...		p > 0; p < 0; p > 0; p < 0	The hypothesis tested was that health literacy education would improve health literacy levels in early adolescence.	Health literacy level	Health Literacy Education program	1
54	Rickard et al. (2024)	RQ1	The study objectives were to evaluate the mental health (depression and anxiety) and wellbeing (mental wellbeing, autonomy, competence and relatedness, gratitude and mindfulness) outcomes of a...	No significant differences in depression, anxiety, autonomy, gratitude, and mindfulness between intervention and comparison groups.; Engagement is crucial for students to benefit from PEPs.	Depression, anxiety, autonomy, gratitude, and mindfulness levels did not differ between groups.; No significant improvements were observed in mental health measures.		F(1,151) = 5.55; F(1,151) = 4.09; F(1,151) = 3.28; F(1,151) = 5.55	The hypothesis tested was that the GGSPEP would maintain satisfactory wellbeing levels for the GGS students relative to the comparison school students.	Depression; Anxiety; Mental wellbeing	Year 10 Positive Education Programme (PEP) led by teachers trained in positive education	7
55	Courbet et al. (2024)	RQ1	Evaluate the effectiveness of a mindfulness-based SEL curriculum (French adaptation of the Kindness Curriculum) delivered by pre-kindergarten teachers.	The main findings of the study are that the mindfulness-based SEL intervention positively impacted children's mental health by reducing emotional, conduct, and peer relationship problems, and...	Positive effect on children's mental health: reduction in emotional, conduct, and peer relationship problems, and teacher-child conflicts.		d = 0.27; d = 0.24; d = 0.15; d = 0.29	Primary hypothesis: The intervention would lead to more favorable outcomes on collected measures after 24 weeks of program exposure.; Subgroup hypotheses:	Children's mental health issues; Self-management issues; Positive relationships with teachers and peers	The independent variable is the mindfulness-based SEL curriculum, specifically a French adaptation of the Kindness Curriculum, delivered by...	6
56	Forutannasab et al. (2024)	RQ1	To determine the effect of Happiness Educational Program of Fordyce on the sense of coherence and psychological well-being of adolescents who have a parent with cancer.	The Happiness Educational Program of Fordyce significantly improved the sense of coherence and psychological well-being of adolescents with a parent with cancer, as indicated by statistically...	The Happiness Educational Program of Fordyce significantly improved the sense of coherence and psychological well-being of adolescents with a parent with cancer, as indicated by...		See paper	The hypothesis tested was whether the Happiness Educational Program of Fordyce would improve the sense of coherence and psychological well-being of adolescents who have a parent...	Sense of coherence and psychological well-being	Happiness Educational Program of Fordyce	2
57	Šimić et al. (2024)	RQ1	Assess the impact of health education on vaccination coverage and knowledge of the school population related to HPV infection and vaccination.	The main findings are that health education significantly improved knowledge about HPV infection and vaccination among students, leading to a 15% increase in vaccination coverage compared to the...	Significant increase in self-assessed knowledge about HPV and vaccination among the Subjects group.		p < 0; p < 0; p = 0	The impact of health education on vaccination coverage among school students.; The impact of health education on students' knowledge about HPV infection and vaccination.	Vaccination coverage; Knowledge about HPV infection and vaccination; Self-assessment of knowledge	Health education	3
58	Zhao et al. (2024)	RQ1	To assess the effects of a web-based 24-h movement behavior lifestyle education program on mental health and psychological well-being in parents of children with ASD.	The experimental group showed significant improvements in mental health and psychological well-being compared to the baseline and control groups, with statistically significant differences in DASS-21...	The web-based 24-hour movement behavior lifestyle education program significantly improved mental health and psychological well-being in parents of children with ASD, as measured...	DASS-21; SWLS; Satisfaction With Life	p < 0; p < 0	The primary hypothesis tested is whether a web-based 24-hour movement behavior lifestyle education program improves mental health and psychological well-being in parents of...	Mental health (measured by Depression Anxiety and Stress Scale, DASS-21); Psychological well-being (measured by Satisfaction With Life Scale, SWLS)	web-based 24-h movement behavior lifestyle education program	3
59	Duarte et al. (2024)	RQ1	To evaluate the effectiveness of a health promotion intervention program on the socio-emotional development of children aged 12 to 42 months during the COVID-19 pandemic.	Children whose mothers had lower education levels showed significantly greater socio-emotional development after the intervention compared to the control group.	The intervention program significantly improved socio-emotional development in children from socioeconomically disadvantaged backgrounds (those with mothers having lower education...		p = 0; p = 0	The effectiveness of a health promotion intervention program on socio-emotional development in children aged 12 to 42 months.	Socio-emotional development	The health promotion intervention program aimed at promoting healthy lifestyles, including training for childcare teachers and interventions for...	5
60	Scafuto et al. (2024)	RQ1	To examine whether emotion regulation strategies (cognitive reappraisal and expressive suppression) are key processes linking the Gaia program effects to improvements in psychological distress and...	The Gaia program had a positive and significant indirect effect on psychological well-being through cognitive reappraisal.	The Gaia program had a positive indirect effect on psychological well-being through cognitive reappraisal.		See paper	H1: The Gaia program would reduce the use of expressive suppression, leading to lower levels of psychological distress.	Psychological well-being and Psychological distress	Participation in the Gaia program vs. waiting list	4
61	Leung et al. (2025)	RQ1	To evaluate the impact of the SEED health education intervention on four outcome measures: health-related quality of life, emotional regulation, well-being/resilience, and safety, with a focus on...	The SEED health education intervention significantly improved health-related quality of life, emotional regulation, well-being/resilience, and safety in children, with sustained effects and...	Health-related quality of life: Significant improvement; Emotional regulation: Significant improvement; Well-being/resilience: Significant improvement	Quality of Life	d = 0.66; d = 0.66; p < 0; p < 0	Not mentioned (the abstract does not explicitly state the hypotheses tested)	health-related quality of life, emotional regulation, well-being/resilience, and safety	SEED health-behavioral education program	1
62	Schopp et al. (2015)	RQ2	To determine if a self-management model successful with chronic disease populations can be adapted with a preventive focus to produce benefits with workforce healthy populations.	Participants in the intervention group showed significant increases in health behavior frequency and self-efficacy compared to pre-intervention scores.	Participants reported significantly increased health behavior frequency and self-efficacy after the intervention.; Improvements were sustained at 3-month follow-up.		See paper	1. Do participants in the Act Healthy intervention group show significantly greater between-group improvements in health selfefficacy and health behavior frequency at...	Self-Rated Abilities for Health Practices (SRA); Health Promoting Lifestyle Profile II (HPLP-II)	Lay-facilitated group sessions; Self-directed action planning; Problem-solving	32
63	Sharry et al. (2016)	RQ2	To evaluate the effectiveness of a health and well-being module on nursing students' health, focusing on establishing healthy lifestyle choices and promoting psychological well-being and physical...	Statistically significant increase in psychological well-being in the intervention group.	Statistically significant increase in psychological well-being; Initial significant increase in physical activity (not maintained over time)		See paper	Hypothesis 1: A dedicated health and well-being course can improve psychological well-being in nursing students.	Psychological well-being, Physical activity	The health and well-being module	31
64	Hasanshahi et al. (2016)	RQ2	To investigate the effectiveness of education on spirituality through social media in the spiritual well-being of public health students of Isfahan University of Medical Sciences.	The educational intervention significantly increased the level of spiritual well-being in public health students, with scores improving from 96.5 to 103.3 (P<0.001).	The intervention involved sending educational content on spirituality via a mobile phone application, which resulted in a significant increase in spiritual well-being scores from...		See paper	The hypothesis tested was whether education on spirituality through social media would improve spiritual well-being in public health students.	Spiritual well-being	Education on spirituality through social media	13
65	Bettis et al. (2017)	RQ2	Examine two interventions (coping skills group and cognitive training program) to reduce stress and prevent psychopathology in college students.	Participants in both conditions reported significant decreases in social stress, executive function difficulties, and anxiety symptoms post-intervention.	Both interventions led to significant decreases in social stress, executive function difficulties, and anxiety symptoms.	PSS; SRS; Perceived Stress Scale	See paper	Compliance and satisfaction with the interventions.; Significant decreases in stress following the 6-week programs.	Perceived Stress Scale (PSS); Responses to Stress Questionnaire -Social Stress Version (RSQ-SSV)	Coping skills group; Cognitive training program	76
66	Dvořáková et al. (2017)	RQ2	The study objectives are to evaluate the effectiveness and feasibility of an 8-session mindfulness training program for first-year college students, focusing on promoting health and wellbeing by...	Significant increase in life satisfaction; Significant decrease in depression; Significant decrease in anxiety	Significant increase in life satisfaction; Significant decrease in depression; Significant decrease in anxiety	ORS	d = -.34; d = -.48; d = .41; d = -.53	Mental health and wellbeing: lower levels of depression, anxiety, and higher life satisfaction; Intrapersonal awareness: improved mindfulness and self-compassion	Mental health and wellbeing: depression, anxiety, life satisfaction; Intrapersonal awareness: mindfulness, self-compassion	Participation in the mindfulness training program (L2B)	187
67	Bíró et al. (2017)	RQ2	To improve mental distress of university students; To increase information on psychoactive substances used for stress reduction; To develop skills in stress reduction methods	Significant reduction in psychological distress among participants (p: 0.013).; Non-significant improvement in sense of coherence.; Cost-effectiveness: $54 per 1 point improvement in mental distress.	Psychological distress was significantly reduced (p: 0.013).; Non-significant improvement in sense of coherence (p: 0.688).		p = 0; p = 0	Primary hypothesis: The social cognitive intervention reduces psychological distress among university students.	Psychological distress and self-efficacy (measured as sense of coherence)	The social cognitive intervention, which includes increasing information on psychoactive substances, skills development in stress reduction methods,...	14
68	Mak et al. (2017)	RQ2	The study's objective is to examine the efficacy of an Internet-based mindfulness training program (iMIND) compared to an Internet-based cognitive-behavioral training program (iCBT) in promoting...	Both iMIND and iCBT were efficacious in improving mental health, psychological distress, life satisfaction, sleep disturbance, and energy level.; Improvements were sustained at the 3-month follow-up.	Mental well-being: Significant increase from baseline to postprogram (mean difference=-0.83, 95% CI -0.996 to -0.66, P<.001) and maintained at 3-month follow-up (mean...	SWLS; Satisfaction With Life	p<.001	The primary hypothesis tested was whether both Internet-based mindfulness training (iMIND) and cognitive-behavioral training (iCBT) are effective in improving mental health...	Well-being Index (WBI); Mental Health Inventory (MHI); Satisfaction with Life Scale (SWLS)	iMIND (Internet-based mindfulness training program) and iCBT (Internet-based cognitive-behavioral training program)	76
69	Grégoire et al. (2017)	RQ2	To determine whether an intervention based on Acceptance and Commitment Therapy (ACT) is efficacious in improving university students' psychological flexibility, mental health, and school engagement.	Greater psychological flexibility in the intervention group compared to the control group.; Improved well-being and school engagement in the intervention group.	Improved psychological flexibility; Greater well-being; Increased school engagement		p = 72; p = 72	Hypothesis 1: The ACT-based intervention will improve psychological flexibility in university students.	Psychological flexibility; Mental health; School engagement	The independent variable is the Acceptance and Commitment Therapy (ACT) intervention, which includes four 2.5-hour workshops and home exercises such...	104
70	Stice et al. (2018)	RQ2	To compare the effectiveness of the Healthy Weight program with and without dissonance-induction activities (Project Health) in reducing BMI, eating disorder symptoms, and the onset of...	Project Health participants showed significantly smaller increases in BMI and lower onset of overweight/obesity compared to Healthy Weight and controls.	Project Health participants showed significantly smaller increases in BMI and lower onset of overweight/obesity compared to Healthy Weight and controls.	ORS	d=-0.18	The primary hypothesis tested was whether adding dissonance-induction activities to the Healthy Weight program (resulting in Project Health) would improve outcomes compared to the...	Body Mass Index (BMI); Eating disorder symptoms; Cognitive dissonance regarding unhealthy lifestyle behaviors	The independent variable is the manipulation of dissonance-induction activities added to the Healthy Weight program to create Project Health.	38
71	Viskovich et al. (2018)	RQ2	The study objectives are to evaluate a 4-week web-based acceptance and commitment therapy (ACT) mental health promotion program called YOLO for university students, extend previous research by...	Significant improvements in primary outcomes: depression, anxiety, stress, well-being, self-compassion, and life satisfaction.; All ACT processes improved and mediated changes in primary outcomes.	Significant improvements in primary outcomes: depression, anxiety, stress, well-being, self-compassion, and life satisfaction.; ACT processes mediated changes in primary outcomes.		d = 0.36; d = 0.35; d = 0.36; d = 0.39	Participants would show significant improvements from pre-to post-intervention on primary outcomes (depression, anxiety, stress, alcohol and drug consumption, well-being,...	Primary outcomes: depression, anxiety, stress, well-being, self-compassion, alcohol use, life satisfaction	The independent variables in the study are the three different intervention delivery methods: Group 1 (structured with flexibility), Group 2...	65
72	Machado et al. (2019)	RQ2	The study objectives are to use positive psychology techniques to increase subjective well-being (SWB) and reduce symptoms of common mental disorders (CMD) in medical students by creating preventive...	The intervention group showed significant increases in positive emotions and satisfaction with life.	Average increase by 2.85 points in the positive emotions scale; Average increase by 2.53 points in the satisfaction-with-life scale	Satisfaction With Life	See paper	The authors' hypothesis is that by introducing preventive emotional training based on positive psychology to medical schools' curricula, it is possible to increase SWB scores and...	Positive emotions scale; Satisfaction-with-life scale; SRQ-20 scale	The independent variable in this study is the type of intervention: positive psychology techniques for the intervention group versus conventional...	28
73	Friedman et al. (2019)	RQ2	To promote eudaimonic well-being (EWB) in older adults.; To assess the feasibility of the Lighten UP! Program in community settings.	Participants reported significantly increased eudaimonic well-being (EWB), sustained over 6 months.; Significant declines in depressive symptoms, anxiety, and hostility were observed.	Increased eudaimonic well-being (EWB); Significant gains in self-acceptance, positive relations, and personal growth; Declines in depressive symptoms, anxiety, and hostility	Satisfaction With Life	F(1,102)=15.83; F(1,98)=34.54; p < .001; p < .001	The primary hypothesis tested was the feasibility and effectiveness of the Lighten UP! Program in promoting eudaimonic well-being in older adults. Secondary hypotheses likely...	Eudaimonic well-being (Ryff Psychological Well-Being scales); Subjective well-being (Satisfaction with Life Scale)	The Lighten UP! Program, which includes facilitated group sessions and at-home practice based on eudaimonic well-being principles and CBT techniques.	50
74	Westman et al. (2019)	RQ2	Assess whether a psychosocial health promotion intervention improves cardiometabolic risk factors, quality of life, and severity of illness in patients with psychotic disorders more than treatment as...	The intervention had no significant effect on any outcome variables. However, during the run-in period, there were significant improvements in BMI, waist circumference, systolic BP, heart rate,...	The intervention had no significant effect on any of the outcome variables. The multi-component design meant that treatment effects could only be calculated for the intervention...	ORS; Quality of Life	See paper	The hypothesis tested was whether a psychosocial health promotion intervention improves cardiometabolic risk factors, quality of life, and severity of illness in patients with...	Cardiometabolic and lifestyle measures: BMI, waist circumference, systolic blood pressure, diastolic blood pressure, pulse rate, triglycerides,...	The independent variable is the manual-based multi-component health promotion intervention based on motivational interviewing and cognitive...	7
75	Recabarren et al. (2019)	RQ2	Investigate the short-term effects of a multidimensional stress prevention program.; Assess the effects on psychological symptoms, well-being, and psychological resources in university students.	Significant reduction in psychological symptoms: anxiety, interpersonal problems, pain symptoms.; Significant increase in quality of life, sense of coherence, self-compassion.	Significant reduction in psychological symptoms: anxiety, interpersonal problems, pain; Significant increase in quality of life	PSS; WHOQOL; BDI; BDI-II; STAI	F (1,56) = 4.87; F (1,58) = 4.80; F (1,56) = 5.50; F (1,54) = 4.64	Significant decreases in psychological symptoms: depression, anxiety, pain, social phobia, and anxiety symptoms.; Significant increase in quality of life.	Psychological symptoms: SCL-27-plus, BDI-II, STAI, LSAS-SR, OQ R-45.2; Quality of life: WHOQOL-BREF	Group (intervention vs. control); Time (pre/T1 vs. post/T2)	54
76	Bendtsen et al. (2020)	RQ2	Primary objective: To estimate the effect of a fully automated mHealth intervention on positive mental health among Swedish university students.; Secondary objectives:	The mHealth intervention was superior to usual care in increasing positive mental health among university students. It also had a protective effect on depressive and anxiety symptoms, with...	Positive mental health: Significantly higher in the intervention group compared to the control group (IRR=1.067, 95% CI 1.024-1.112, P=.002).	HADS	See paper	1. Positive mental health will differ among groups at 3 months post randomization, with those having access to the novel mHealth intervention reporting higher scores on the Mental...	Primary outcome: Positive mental health measured using the 14-item MHC-SF.	The fully automated mHealth positive psychology multicomponent program	56
77	Renfrew et al. (2020)	RQ2	The study aimed to compare the influence of 3 modes of human support on the outcomes of a 10-week, Web- and mobile app–based, lifestyle-focused mental health promotion intervention among a healthy...	Significant within-group improvements in mental health outcomes were observed in all groups.; Adherence was similar across groups.	The intervention showed significant within-group improvements in all outcome measures, with medium to large effect sizes for mental health, vitality, and flourishing. No...		d=0.71; d=0.73; d=0.54; d=0.50	The primary hypothesis tested is whether different modes of human support (automated emails, personalized SMS, and videoconferencing) influence the outcomes of a web- and mobile...	Mental health; Vitality; Depression	The independent variables in this study are the three modes of human support: fully automated emails (S), personalized SMS support (S+pSMS), and...	46
78	Worobetz et al. (2020)	RQ2	1. Study feasibility: recruitment, retention, and assessment of outcome measures	Significant improvements in WHO-5 Well-Being Index, sleep scale, and loneliness scale.; Increase in physical activity levels during a typical week.	Significant improvements in WHO-5 Well-Being Index (63.2 to 67.5, P &lt; 0.01); Significant improvements in sleep scale (3.1 to 3.5, P &lt; 0.001)	WHO-5	See paper	The study tested the feasibility of the 'MED-WELL' programme in terms of recruitment, retention, efficacy, acceptability, and potential for delivery by medical schools. It aimed...	EQ-VAS; WHO-5 Well-Being Index; 3-item Loneliness Scale	The 'MED-WELL' programme's components: different types of physical activity sessions and educational lectures on incorporating exercise theory into...	20
79	Zhang et al. (2020)	RQ2	Explore the potential effect of positive psychology education on improving the mental health of Chinese medical students.	The psychological well-being of participants improved after the intervention.; Symptom levels of depression and anxiety were significantly reduced (P < 0.01).	Hope scale: Increased from 42 to 58 (P = 0.03); Life satisfaction scale: Increased from 19 to 24 (P = 0.026); Subjective happiness scale: Increased from 18 to 26 (P = 0.009)		See paper	The hypothesis tested was that the classroom-based positive psychology intervention would increase the psychological well-being and reduce the depressive and anxiety symptoms of...	Hope scale; Life satisfaction scale; Subjective happiness scale	The independent variable in this study is the 8-week classroom-based positive psychology intervention workshop based on Dr. Martin Seligman's theory...	17
80	Totzeck et al. (2020)	RQ2	To examine whether LKM is an effective intervention to promote positive mental health using the Positive Mental Health Scale (PMH).; To decrease depression, anxiety, and stress in university students.	Significant short-term effect of LKM on anxiety and positive mental health (PMH).; Long-term decrease in depression, anxiety, and stress for LKM participants.	Short-term effects: Significant reduction in anxiety and improvement in positive mental health (PMH) immediately after the intervention.		F(1, 46) = 10.08; F(1, 46) = 6.92; F(1, 76) = 7.87; F(1, 76) = 22.16	Hypothesis 1: Participants receiving the LKM intervention will exhibit an increase in positive mental health factors.	Depression Anxiety Stress Scale (DASS); Positive Mental Health Scale (PMH); Subjective Happiness Scale (SHS)	Loving-Kindness Meditation (LKM) intervention	50
81	Wingert et al. (2020)	RQ2	Investigate the effects of the 8-week Mindfulness-based Strengths Practice (MBSP) on Seligman’s five domains of well-being.; Measure the impact of MBSP on student retention in working undergraduates.	Students in the MBSP intervention had significantly higher well-being, engagement, meaning, and health following the program.	Significant improvements in well-being, engagement, meaning, and health as measured by the PERMA-Profiler.		See paper	The hypothesis tested was that a facilitated MBSP program would increase overall student well-being.	PERMA-Profiler overall score; Positive emotion; Engagement	Mindfulness-based strengths practice (MBSP)	36
82	Seppälä et al. (2020)	RQ2	To address the decline in mental health on U.S. university campuses by examining the effects of three interventions.	SKY Campus Happiness improved six outcomes: depression, stress, mental health, mindfulness, positive affect, and social connectedness.	SKY Campus Happiness: Significant benefits in depression, stress, mental health, mindfulness, positive affect, and social connectedness.	Perceived Stress Scale; Satisfaction With Life; Brief COPE; Five Facet	See paper	All three groups would benefit measures of mental health such as anxiety, stress, and depression.; The interventions would improve measures of psychological thriving.	Mental health: Burnout, Perceived Stress Scale, Mood and Anxiety Symptom Questionnaire, Depression; Health outcomes: Physical Health, Sleep Problems	The independent variables are the three interventions: SKY Campus Happiness, Foundations of Emotional Intelligence (EI), and Mindfulness-Based Stress...	95
83	Viskovich et al. (2020)	RQ2	To evaluate a 4-week web-based Acceptance and Commitment Therapy (ACT) mental health promotion intervention for university students.	Significant improvements in primary outcomes (depression, anxiety, stress, well-being, self-compassion, life satisfaction, academic performance) compared to waitlist control.	Intervention: 4-week web-based Acceptance and Commitment Therapy (ACT) mental health promotion intervention for university students.		See paper	Hypothesis 1: The web-based ACT program will lead to significant improvements in mental health outcomes (depression, anxiety, stress, well-being, self-compassion, life...	Depression; Anxiety; Stress	4-week web-based Acceptance and Commitment Therapy (ACT) mental health promotion intervention	95
84	Yang et al. (2020)	RQ2	The study aimed to assess the impact of a health education intervention on health behaviors, self-efficacy, and well-being among college students.	Increased prevalence of high physical activity and regular breakfast.; Lower screen time, sugar beverage intake, and Internet addiction tendency.; Significant improvement in health behavior scores.	Increased prevalence of high physical activity; Increased regular breakfast consumption; Lower screen time	ORS	p = .048; p = .018; p = .040; p = 0	The impact of a health education intervention on health behaviors among college students.; The impact of a health education intervention on self-efficacy among college students.	Physical activity; Screen time; Eating behaviors (regular breakfast)	The primary independent variable is the health education intervention (7-week health education class). Other independent variables include group...	39
85	Kurki et al. (2021)	RQ2	Assess the effectiveness of the digital Transitions program for first-year medical students.; Improve mental health knowledge among participants.	Improved mental health knowledge and alleviated emotional symptoms maintained at two-month follow-up.; Reduced stress levels immediately after the program, but not sustained at follow-up.	Mental health knowledge improved significantly (P<.001) and was maintained at follow-up.		See paper	Improve knowledge about mental health; Decrease stigma associated with mental health problems; Improve help-seeking attitudes	Mental health knowledge; Stigma related to mental health problems; Help-seeking attitudes	The digital Transitions program, which includes blended life skills and mindfulness activities, is the independent variable in this study.	29
86	Long et al. (2021)	RQ2	1. To expand evidence for the effectiveness of the Be REAL program when delivered by university staff.; 2. To evaluate the feasibility of implementing Be REAL in various campus settings.	Significant improvements in perceived stress, emotion dysregulation, coping strategies, social connection, self-compassion, and symptoms of anxiety.	Significant improvements in perceived stress, emotion dysregulation, coping, social connection, self-compassion, and symptoms of anxiety.		See paper	1. To what extent does Be REAL hold promise for improving student well-being mental health, including symptoms of depression and anxiety, when offered by university staff who...	Perceived stress; Emotion dysregulation; Coping	The independent variable in this study is the delivery of the Be REAL program by university staff who advise or mentor students.	15
87	Limarutti et al. (2021)	RQ2	To evaluate the effectiveness of the "Healthy Study Start" onboarding program in improving students' sense of coherence, social support, sympathy, work-related collective, and participative safety,...	The "Healthy Study Start" program showed significant improvements in students' sense of coherence, social support, sympathy, work-related collective, and participative safety compared to the control...	The "Healthy Study Start" program showed significant positive effects on students' sense of coherence, social support, sympathy, work-related collective, and participative safety,...		p < 0; p < 0	The study tests the hypothesis that the "Healthy Study Start" program improves students' sense of coherence, social support, sympathy, work-related collective, and participative...	Sense of coherence (S-SoC); Social support; Sympathy	The "Healthy Study Start" program is the independent variable. It is a tailored multi-component onboarding intervention program designed to promote...	10
88	Agteren et al. (2021)	RQ2	Investigate the differential impact of an internet-based group mental health intervention on positive mental health outcomes (well-being, life satisfaction, resilience) and psychological distress...	The intervention significantly improved all mental health outcomes measured.; Small to moderate effect sizes were observed, with the largest effects in life satisfaction and overall well-being.	Significant improvement in all mental health outcomes measured.; Small to moderate effect sizes on individual outcomes.	ORS	See paper	The differential impact of an internet-based group mental health intervention on positive mental health outcomes (well-being, life satisfaction, resilience) and psychological...	Positive mental health outcomes: well-being, life satisfaction, resilience; Indicators of psychological distress: depression, anxiety, stress	The "Be Well Plan" internet-based group mental health intervention	17
89	Dubovi et al. (2021)	RQ2	To test the effectiveness of an SCT-based training program in enhancing health self-efficacy and outcome expectations among college peer educators, and to explore the use of training peer educators...	Significant interaction effect for group and time when considering HSE and HOE together.; Significant interaction for HOE but not for HSE.	Health Self-Efficacy (HSE): Significant improvements in HSE scores over time.		See paper	Hypothesis 1: The SCT-based training program will enhance health self-efficacy (HSE) among undergraduate peer educators.	Health self-efficacy (HSE) and outcome expectations (HOE)	Type of training program (SCT-based vs. alternative vs. no treatment)	6
90	Güneş et al. (2021)	RQ2	The aim of this study was to determine the effect of health education on prevention of low back pain for health caregivers and cleaning workers. The research hypotheses were to assess differences in...	Health education significantly reduced the mean scores of the Oswestry Low Back Pain Scale in the intervention group compared to the control group.	The mean scores of the Oswestry Low Back Pain Scale in the intervention group were significantly lower than the control group after health education.		d = 3.56; d = 1.92; d = 3.56; d = 1.92	H0-1: There is no difference between the health education group and the control group in terms of Oswestry Low Back Pain scores.	Oswestry Low Back Pain Scale scores; Knowledge Evaluation Form scores	Health education	5
91	Maldari et al. (2021)	RQ2	To examine the effects of a 15-week, conceptually based university health/wellness course on moderate-to-vigorous physical activity (MVPA) levels, psychosocial factors, and health-related fitness...	Significant increases in moderate-to-vigorous physical activity (MVPA) and health-related fitness knowledge (HRFK) from baseline to post-course assessment.	Significant increase in moderate-to-vigorous physical activity (MVPA); Significant increase in health-related fitness knowledge (HRFK)	ORS	p < .0001; p < .01; p < .0001; p < .01	It was hypothesized that college students would report significant improvements in MVPA, HRFK, and psychosocial factors following completion of a CPE course.	Moderate-to-vigorous physical activity (MVPA) levels; Psychosocial factors (including exercise self-efficacy and motivation)	The health/wellness course (conceptually based university health/wellness course or required conceptually-based physical education (CPE) course)	21
92	Fassnacht et al. (2022)	RQ2	Primary objectives: To test the effectiveness of the Be Well Plan program in improving mental well-being, resilience, anxiety, and depression compared to a waitlist control group.	The Be Well Plan program was effective in improving mental health and well-being, including mental well-being, resilience, depression, and anxiety.	Mental well-being: Cohen d=0.48; Resilience: Cohen d=0.44; Depression: Cohen d=0.32		Cohen d=0.48; Cohen d=0.44; Cohen d=0.32; Cohen d=0.37	Primary outcomes: mental well-being, resilience, anxiety, and depression; Secondary outcomes: self-efficacy, sense of control, and cognitive flexibility	Primary outcomes: mental well-being, resilience, anxiety, depression; Secondary outcomes: self-efficacy, sense of control, cognitive flexibility	The Be Well Plan program, a 5-week group-facilitated, internet-based mental health and well-being intervention	17
93	Grégoire et al. (2022)	RQ2	Assess the effectiveness of a peer-led intervention on university students.; Evaluate changes in psychological flexibility and inflexibility.	The online peer support program reduced psychological inflexibility, stress, anxiety, and depression, while increasing psychological flexibility and well-being among undergraduate students. The...	Reduced psychological inflexibility; Reduced stress; Reduced anxiety		F (2, 102) = 5.12; F (1, 104) = 8.59; F (1, 104) = 7.75; F (4, 98) = 3.67	Primary hypotheses:; Higher psychological flexibility and lower psychological inflexibility in the intervention group compared to the control group.	Process variables: psychological flexibility and inflexibility; Primary outcomes: psychological well-being, stress, anxiety, and depression	The independent variable is the online peer support program based on acceptance and commitment therapy.	19
94	Liang et al. (2022)	RQ2	Examine the effectiveness of a web-based intervention program in promoting a healthy lifestyle among Chinese college students.	The 8-week web-based MHBC intervention was effective in promoting a healthy lifestyle among Chinese college students.	After 8 weeks, PA-first and FVC-first groups were 3.24 times and 5 times more likely to adopt a healthy lifestyle than the control group.		Cohen d=0.26	Hypothesis 1: Greater adoption of a healthy lifestyle.; Hypothesis 2a: Improvements in psychosocial determinants of PA.	The dependent variables are the lifestyle indicator (adherence to PA and FVC recommendations) and psychosocial determinants of behavior change...	PA-first group (4-week PA intervention followed by 4-week FVC intervention)	17
95	Bermeo et al. (2023)	RQ2	To determine the efficacy of the interpersonal influence intervention conducted by health professionals to increase commitment to adopt health-promoting behavior in nursing students compared to the...	A statistically significant difference was observed between the experimental and control groups (p = 0.015).; The effect size of the intervention was 0.49.	The intervention was effective in increasing commitment to health-promoting behaviors among nursing students.; The effect size of the intervention was moderate (0.49).	ORS	p = 0; p = 0; p = 0; p = 0	H1: The commitment to adopt post-intervention health-promoting behavior in participants in the experimental group is significantly higher than that of participants in the control...	The dependent variable is the change in health-promoting lifestyle behaviors as measured by the Health-Promoting Lifestyle Profile II (HPLP-II)...	The interpersonal influence intervention conducted by health professionals, which includes cognitive-behavioral and motivational components with...	2
96	Schlechter et al. (2023)	RQ2	The study objectives are to examine the impact of a course on students' well-being, anxiety, and depression, specifically evaluating the well-being impact of the "Science of Happiness" course and...	Significant improvement in life satisfaction (SWLS) for SOH subjects.; No significant improvement in overall well-being (PERMA Profiler) for either group.	Significant improvement in life satisfaction (SWLS) for SOH subjects (p = .038; d = .264).; No significant improvement in overall well-being (PERMA Profiler) for either group.	DASS-21; SWLS; Satisfaction With Life	d = .264; d = 0.264; p = .038; p = .089	Primary hypothesis: Well-being scores would increase and anxiety and depression scores would decrease in the SOH condition.	PERMA Profiler; Satisfaction with Life Scale (SWLS); Depression Anxiety and Stress Scale (DASS-21)	The type of course: "Science of Happiness" (SOH) vs. "Child and Adolescent Psychopathology" (CAP)	4
97	Futch et al. (2023)	RQ2	Study 1: Explore interest in wellness and wellness programs among undergraduate students, identify potential barriers, ideal duration, and desired wellness topics.	Strong interest in wellness and wellness programs among undergraduate students.; Emotion regulation, goal setting, and time management are topics of particular interest to students.	Lower levels of mental health issues; Higher levels of overall psychological wellbeing; Higher levels of optimism	Satisfaction With Life	d = 1.40; d = -1.70; d = -0.49; d = -1.76	Aim 1 (Study 1): Explore interest in wellness and wellness programs among undergraduate students and identify potential barriers, ideal duration, and desired wellness topics.	Depression; Anxiety; Stress	Study 1: Interest in wellness and wellness programs, barriers to participation, ideal duration, and desired wellness topics.	2
98	Navarro-Mateos et al. (2023)	RQ2	To analyze the effect of a 14-week gamification-based physical education teaching program on psychological well-being of college students, specifically focusing on emotional intelligence, personal...	The gamification-based group showed significant improvements in emotional intelligence, personal initiative, entrepreneurial attitude, resilience, and self-efficacy compared to the control group.	Emotional Intelligence: Medium effect size; Attention (0.61 SDs), Clarity (0.50 SDs), Regulation (0.35 SDs); Entrepreneurial Attitude: Large effect size (0.85 SDs)		See paper	The hypothesis tested was whether a 14-week gamification-based physical education teaching program would improve psychological well-being outcomes (emotional intelligence,...	Emotional intelligence; Personal initiative; Entrepreneurial attitude	The gamification-based program under the framework of 'STAR WARS' science fiction sage.	6
99	Öztürk (2023)	RQ2	To determine the effect of a mindfulness-based psychoeducation program on the psychological well-being, emotional intelligence and stress levels of young adults in their first year of an...	Significant decrease in perceived stress scores among intervention group participants.; Increases in emotional intelligence and psychological well-being scores among intervention group participants.	Significant decrease in perceived stress scores; Increases in emotional intelligence scores; Increases in psychological well-being scores		See paper	The effect of a mindfulness-based psychoeducation program on psychological well-being.; The effect of a mindfulness-based psychoeducation program on emotional intelligence.	Psychological well-being; Emotional intelligence; Stress levels	mindfulness-based psychoeducation program	10
100	Retamal-Muñoz et al. (2024)	RQ2	To analyze the impact of an emotional physical education program on the subjective well-being of university students in initial teacher training, considering both cognitive and affective-emotional...	Significant differences in pretest and posttest values between experimental and control groups.; Increase in emotional competences and positive feelings among students.	Significant differences in pretest and posttest values between experimental and control groups.; Increase in emotional competences and positive feelings.	SWLS; Satisfaction With Life	p=0; p<0; p<0	The hypotheses tested are that an emotional physical education program would positively impact the subjective well-being of university students in initial teacher training by...	Cognitive component: Satisfaction with Life Scale (SWLS); Affective-emotional component: Focus Group technique	The program of emotional physical education based on the Modelo Pentagonal de Competencias Emocionales de Bisquerra	2
101	Proietti et al. (2024)	RQ2	The study aims to evaluate the short-term impact of the Movimento Biologico program on psychological mental health and interoceptive awareness in young adults.	Significant improvements in several subscales of interoceptive awareness (noticing, attention management, emotional awareness, self-regulation, body listening, and trusting).	Significant improvements in interoceptive awareness (MAIA subscales: noticing, attention management, emotional awareness, self-regulation, body listening, trusting).		p < 0; p < 0; p = 0; p = 0	The primary hypothesis tested was that the Movimento Biologico (MB) program would improve interoceptive awareness and psychological mental health in young adults.	Psychological well-being (PWB); Positive mental health (PMH); Sense of coherence (SOC)	The Movimento Biologico (MB) program	2
102	Ng et al. (2025)	RQ2	Investigate the impact of an 8-week positive education program on student mental well-being in Hong Kong and other Asia Pacific regions.	The experimental group showed significant improvements in growth mindset, resilience, prosocialness, positive emotions, general health, and reduced insomnia severity compared to the waitlist control...	Significant improvements in growth mindset, resilience, prosocialness, positive emotions, general health, and reduced insomnia severity.	ORS	F(1, 109) = 5.543; F(1, 109) = 5.644; F(1, 109) = 7.086; F(1, 109) = 6.344	1. Participants in the multicomponent PPI group will demonstrate greater improvements in multiple factors contributing to well-being and overall well-being outcomes compared to a...	Growth mindset related to intelligence; Resilience; Prosocialness	Participation in the 8-week positive education programme	0
103	Jabari et al. (2025)	RQ2	Primary objective: Design a program to improve mental health literacy (MHL) among medical students and evaluate its effectiveness.	Significant improvement in Mental Health Literacy Scale (MHLS) and Mental Health Promoting Knowledge (MHPK) scores post-intervention, sustained at four-month follow-up.	Significant improvement in Mental Health Literacy Scale (MHLS) scores post-intervention and sustained at four-month follow-up.	WHO-5	See paper	Primary hypothesis: Psycheutopia will significantly improve mental health literacy (MHL) and subjective well-being (SWB) among medical students.	Mental Health Literacy Scale (MHLS); Mental Health Promoting Knowledge (MHPK); World Health Organization-5 Well-being Index (WHO-5)	Psycheutopia program	0
104	Denman et al. (2015)	RQ3	Examine changes in perceived health, eating habits, and physical activity immediately and 3 months after the intervention.; Understand changes in health behavior associated with biomarker...	Significant increases in physical activity as measured by MET values and adherence to CDC exercise recommendations.; Reductions in consumption of whole milk, sugary drinks, and packaged foods.	Increased physical activity: MET values increased by 996 at post-intervention and 1,073 at 3-month follow-up.		See paper	Improvement in physical activity as measured by MET and adherence to CDC-recommended exercise guidelines.; Reduction in consumption of whole milk, sugary drinks, and packaged...	Physical activity metrics (e.g., MET/week, CDC recommended exercise/day); General health metrics (e.g., poor mental health days/month, good health)	Community health worker facilitation; Weekly educational sessions; Physical activity group	12
105	Aboalshamat et al. (2015)	RQ3	Evaluate the effect of a self-development coaching program on psychological health and academic performance.; Assess short-term and long-term effects on psychological health.	The self-development coaching program showed a short-term significant reduction in depression and anxiety compared to the control group.	Short-term effects: Significant reductions in depression and anxiety in the intervention group compared to the control group.	DASS-21; SWLS; Satisfaction With Life	See paper	1. Does the self-development coaching programme have a short and/or longer term effect on the students' psychological health?	Depression Anxiety Stress Scale (DASS-21); General Self-Efficacy (GSE); Satisfaction With Life Scale (SWLS)	The self-development coaching programme	38
106	Haslam et al. (2016)	RQ3	Primary objective: Evaluate the effectiveness of Groups 4 Health (G4H) in improving mental health, well-being, and social connectedness.	G4H significantly improved mental health, well-being, and social connectedness.; Improvements were sustained at 6-month follow-up.	Mental health: Significant improvement in depression, general anxiety, social anxiety, and stress.; Well-being: Significant improvement in life satisfaction and self-esteem.		See paper	Primary hypothesis: G4H improves mental health (depression, general anxiety, social anxiety, and stress), well-being (life satisfaction, self-esteem), and social connectedness...	Mental health: depression, general anxiety, social anxiety, stress; Well-being: life satisfaction, self-esteem	Groups 4 Health (G4H) intervention	360
107	Cronjé et al. (2017)	RQ3	The aim of the study was to determine the effect of attending a faith-based education program (FBEP) on self-assessed physical, mental and spiritual health parameters. The objective was to report the...	Significant and sustained improvements in intrinsic religiosity (DUREL) and negative religious coping (N-RCOPE).	Significant and sustained changes in intrinsic religiosity (DUREL).; Significant and lasting improvement in negative religious coping (N-RCOPE).	PSS; STAI; CES-D; Perceived Stress Scale	p < 0; p < 0; p < 0; p < 0	The primary hypothesis was whether attending a faith-based education program would have any effects on physical, mental, and spiritual health parameters.	Duke University Religion Index (DUREL); Negative Religious Coping (N-RCOPE); Perceived Stress Scale (PSS)	The independent variable is the attendance of the faith-based education program (FBEP), specifically the "For My Life TM" (4ML) program.	10
108	Santos et al. (2017)	RQ3	Evaluate the effectiveness of an intervention for mental health literacy, psychological well-being, and resilience among unemployed.; Promote mental health and psychological well-being.	The intervention significantly improved psychological well-being and mental health literacy among the unemployed, but did not show significant effects on mental health symptoms, life satisfaction, or...	Psychological well-being: Improved; Mental health literacy: Improved; Mental health symptoms: No significant effect		See paper	Hypothesis 1: The intervention will improve mental health literacy among the unemployed.; Hypothesis 2: The intervention will enhance psychological well-being among the unemployed.	Psychological well-being (PWB); Mental health self-reported symptoms; Life satisfaction	The community-based intersectoral intervention (five modules: life-work balance, impact of unemployment on PWB and MH, stigma, depression and...	1
109	Unknown (2017)	RQ3	Improving well-being and capacity of emergency responders through MHPSS.; Psychological support procedures for deployed Australian Medical Assistance Team personnel.	Anxiety and depression levels improved among emergency responders.; Mandatory psychological well-being checks benefited individuals and teams.	Reduction in moderate to severe anxiety from 29% to 12%; Reduction in moderate to severe depression from 10% to 5%		See paper	Not mentioned (the paper does not explicitly state any hypotheses being tested)	Anxiety levels (normal to mild cases increased from 71.5% to 88%, moderate to severe decreased from 29% to 12%); Self-awareness (68% improvement)	PFA Training Coordinator Guide; Interactive sessions with roleplays; Train-the-trainers sessions	1
110	Khatmi et al. (2018)	RQ3	To study the impact of an educational intervention on three psychosocial factors involved in initiating and maintaining new health behaviors over time: self-regulation of behaviors, perceived...	The educational intervention increased perceived competence and perceived autonomy support but did not impact self-regulation. Socio-demographic characteristics, drug use patterns, and healthcare...	Increased perceived competence; Increased perceived autonomy support; No impact on self-regulation	ORS	See paper	Hypothesis 1: The educational intervention will increase self-regulation of behaviors (autonomous vs. controlled regulation).	Self-regulation of behaviors (autonomous vs. controlled regulation); Perceived competence in adopting new behaviors	The educational intervention	4
111	Rameshbabu et al. (2018)	RQ3	To bring about a dietary behavior change among individuals vulnerable to negative health outcomes and behaviors.; To enhance self-regulation and self-efficacy among participants.	The "Education + Self-Regulation" intervention was effective in reducing saturated fat intake among custodial workers.	Lower saturated fat intake during the intervention period; Greater self-regulation during the intervention period; Higher self-efficacy at week 6		See paper	The primary hypothesis tested is whether the addition of self-regulation skills to health education is more effective than health education alone in reducing saturated fat intake...	Saturated fat intake; Self-regulation; Self-efficacy	Education + Self-Regulation; Education Only	0
112	Uemura et al. (2018)	RQ3	Primary aim: Investigate changes in obesity and psychological health in obese Japanese women following nutritional education focusing on gut microbiota composition.	The main findings are that nutritional education focusing on gut microbiota composition significantly improved dietary habits, reduced obesity measures (body weight, BMI, waist circumference),...	Increased dietary fibre intake; Increased frequency of vegetable consumption; Increased frequency of milk and milk product consumption	CES-D	p < 0; p = 0; p < 0; p < 0	Primary hypothesis: Nutritional education focusing on gut microbiota composition improves obesity and psychological health in obese Japanese women.	Obesity (body weight, BMI, waist circumference); Psychological health (depressive symptoms measured by CES-D, self-rated health, subjective...	Nutritional education focusing on gut microbiota composition; Dietary lectures; Counselling sessions	42
113	Jeihooni et al. (2018)	RQ3	To determine the effect of educational program based on Health Belief Model (HBM) on promoting preventive behaviors of nosocomial infections in nurses.	Significant increase in knowledge, perceived susceptibility, perceived severity, perceived benefits, self-efficacy, cues to action, and performance in the intervention group compared to the control...	Significant increase in knowledge; Significant increase in perceived susceptibility; Significant increase in perceived severity		See paper	The hypothesis tested is that an educational program based on the Health Belief Model (HBM) is effective in promoting preventive behaviors of nosocomial infections in nurses.	Knowledge; Perceived susceptibility; Perceived severity	The educational program based on the Health Belief Model (HBM)	28
114	Gough et al. (2018)	RQ3	Assess the effectiveness of FoH KT delivered in individual and group-based formats.	Improvements in participant awareness of FoH and knowledge of evidence-based mental health promotion initiatives.; Improvements in application of this information in daily life.	Improvements in participant awareness of FoH and knowledge of evidence-based mental health promotion initiatives; Improvements in application of this information in daily life	ORS	See paper	The effectiveness of FoH KT delivered in individual and group-based formats, as measured by improvements in participant awareness, knowledge, and application of mental health...	Participant awareness of FoH; Knowledge of evidence-based mental health promotion initiatives; Application of this information in daily life	The independent variables are the format of delivery (individualized vs. group-based) and the content of the Fountain of Health (FoH) initiative...	11
115	Seaton et al. (2018)	RQ3	To examine the role of emotional outlook, positive emotion, and ego-resilience in determining men’s physical activity and health-related quality of life following a gender-sensitive workplace health...	Baseline emotional outlook and ego-resilience were positively related to increased physical activity at follow-up among men.	The POWERPLAY program was implemented in four male-dominated worksites in northern British Columbia, Canada, from fall 2014 to spring 2015.	Quality of Life	p = 80; p = .043; p = .009	1. Among men, higher levels of emotional outlook/positive emotion and ego-resilience at baseline would be associated with higher levels of physical activity (i.e., MVPA, stage of...	change in MVPA and health-related quality of life (physical and mental components) at follow-up	baseline emotional outlook, positive emotion, and ego-resilience	13
116	Ayaz-Alkaya et al. (2019)	RQ3	To determine whether implementation of a healthy lifestyle education programme resulted in improved health literacy levels and healthy life style behaviours.	The main findings of the study were that a healthy lifestyle education program significantly improved health literacy levels in women but did not significantly change their healthy lifestyle...	Significant increase in health literacy levels.; No significant change in healthy lifestyle behaviors or health perceptions.	ORS	See paper	1. Does the healthy life style education programme applied through home visits change health literacy levels of women?	Adult Health Literacy Scale (AHLS); Healthy Lifestyle Behaviour Scale-II (HLSBS-II); Perception of Health Scale (PHS)	The healthy lifestyle education programme applied through home visits by public health nurses	17
117	Novo et al. (2019)	RQ3	To assess the impact of a parental separation education program on mental health problems (MHPs) in separated parents.	The intervention led to significant improvements in all mental health problems, with reductions ranging from 19% in phobic anxiety to 36% in depression and general anxiety. There were also...	Reduction in clinical symptoms across all mental health problems (MHPs); Improvement percentages:; Phobic anxiety: 19%	BSI	See paper	The hypothesis tested is whether a parental separation education program can reduce or improve mental health problems (MHPs) in separated parents.	Mental health problems (MHPs) as measured by the Brief Symptom Inventory (BSI), including:; Phobic anxiety; Depression	The parental separation education program "Parental separation, not family breakdown"	6
118	Ci̇ngi̇l et al. (2019)	RQ3	To evaluate the effect of education and counseling on healthy lifestyle behaviors among overweight and obese women who attend a sports center.	The intervention group showed significant improvements in healthy lifestyle behaviors compared to the control group.	The intervention of education and counseling positively predicted 49% of the posttest total score on the Healthy Lifestyle Behaviours Scale II, indicating effectiveness in...	ORS	p = 0; p < 0; p < 0; p > 0	The hypothesis tested is that education and counseling based on the health promotion model are effective in developing healthy lifestyle behaviors among overweight and obese women.	Healthy lifestyle behaviors (as measured by the Healthy Lifestyle Behaviours Scale II); Health responsibility; Interpersonal relations	Education and counseling	5
119	Wu et al. (2019)	RQ3	To investigate whether a community-based intervention program, based on self-efficacy theory, might improve older adults' self-care behaviors as well as health outcomes related to hypertension and...	Significant improvements in body mass index, blood pressure, hyperglycemia, and high-density lipoprotein cholesterol levels in the intervention group.	Physical health outcomes: Significant improvements in body mass index, blood pressure, hyperglycemia, and high-density lipoprotein cholesterol.		See paper	The hypothesis tested was whether a community-based intervention program based on self-efficacy theory would improve older adults' self-care behaviors and health outcomes related...	Physical health outcomes: Body mass index, blood pressure, hyperglycemia, high-density lipoprotein cholesterol	The community-based intervention program based on self-efficacy theory	9
120	Won et al. (2020)	RQ3	Assess the mental health of firefighters.; Provide individualized support through a mental health promotion program.	The mental health promotion program significantly improved all psychopathological scales (PCL, BDI, BAI, BSS, ISI, AUDIT-K, WHOQOL-BREF) for participating firefighters. Brief Intensive Counseling...	The mental health promotion program significantly improved all psychopathological scales (PCL, BDI, BAI, BSS, ISI, AUDIT-K, WHOQOL-BREF).	WHOQOL; BDI; AUDIT; Quality of Life	p = .001; p = .000; p = .000; p = .000	The mental health promotion program would improve the mental health of participating firefighters.	Post-traumatic stress disorder Checklist (PCL); Beck’s Depression Inventory (BDI); Beck’s Anxiety Inventory (BAI)	Participation in Brief Intensive Counseling (BIC)	6
121	Virago (2021)	RQ3	The aim of this study was to explore the role of art psychotherapy as a biopsychosocial approach to bodymind medicine in ameliorating the effects of psychophysical stress among people with...	Themes of 'otherness' and 'isolation' were identified, which preceded diagnosis.; An upward trend in S-IgA was observed, indicating improved immunological function.	Qualitative effects: Addressed themes of 'otherness' and 'isolation'.; Quantitative effects: Upward trend in S-IgA, indicating enhanced immunological function.		See paper	Not mentioned (the abstract does not specify any hypotheses tested)	S-IgA (secretory immunoglobulin A); S-IFN-γ (secretory interferon-γ); DTH (PPD) tests	6-month weekly group art therapy intervention	4
122	Varas et al. (2021)	RQ3	To test if a PsyCap-based training programme may enhance and shield the psychological wellbeing and PsyCap of the military personnel, benefiting both the individual and the employer organisation.	Increase in PsyCap: 15.18%; Increase in Psychological Wellbeing: 8.04%	PsyCap increase: 15.18%; Psychological Wellbeing increase: 8.04%		See paper	The hypothesis tested is whether a PsyCap-based training program can enhance and shield the psychological wellbeing and PsyCap of military personnel.	Psychological Wellbeing, Psychological Capital (PsyCap)	PsyCap-based training programme	5
123	Mumbauer‐Pisano et al. (2021)	RQ3	To investigate the effectiveness of a 5-week wellness group curriculum for counselors-in-training and to foster a culture of wellness from the start of a counseling program.	The main findings of the study are that a 5-week wellness group curriculum significantly increased perceived wellness and reduced wellness discrepancy among counselors-in-training. The intervention...	Statistically significant improvements in perceived wellness and reduced wellness discrepancy post-intervention.; Large effect size as indicated by partial eta squared.	ORS	F(2, 58) = 9.444; F(2, 58) = 9.444; p < .001; p = .246	Do CITs' reported levels of wellness change between pretest and posttest during the course of a wellness intervention?	Perceived Wellness Survey (PWS), Helping Professional Wellness Discrepancy Scale (HPWDS)	The independent variables in this study are the components of the 5-week wellness group curriculum, including psychoeducation, personal goal setting,...	9
124	Poudel-Tandukar et al. (2021)	RQ3	Assess the effect of the SEW program on engagement in health-promoting behaviors (coping, social networking, and conflict resolution).	Mean scores of mental problems decreased by 5.9 for depression, 9.0 for anxiety, and 5.0 for stress post-intervention.	Mental health problems decreased: depression by 5.9 points, anxiety by 9.0 points, stress by 5.0 points.	ORS	p < 0; p < 0; p < 0; p < 0	The hypothesis tested was that the SEW program would improve Bhutanese adults' engagement in health-promoting behaviors (coping, social networking, and conflict resolution) and...	Health-promoting behaviors: coping, social-networking, conflict-resolution; Health outcomes: stress, anxiety, depression	The independent variables in this study are the components of the Social and Emotional Wellbeing (SEW) intervention, including health education on...	12
125	Behr et al. (2022)	RQ3	Examine changes in health-promoting behaviors over 12 months.; Explore associations between health-promoting behaviors and weight loss, engagement, and retention in a digital weight management...	Participants experienced significant improvements in health-promoting lifestyle behaviors (HPLP-II scores) from baseline to both 6 and 12 months.	Significant improvement in overall health-promoting lifestyle behaviors (HPLP-II summary scores) from baseline to 6 and 12 months.	ORS	t(80) = 9.26; t(482) = 5.81; t(482) = 8.00; t(482) = 3.25	Not mentioned (the paper does not explicitly state any hypotheses being tested)	Health-promoting behaviors (measured by HPLP-II); Weight loss; Engagement	Health-promoting behaviors (measured by HPLP-II), age, gender, and initial BMI	8
126	Prabhu et al. (2024)	RQ3	To evaluate the effect of a psychosocial education program on postnatal depression, perceived stress, and perceived maternal parenting self-efficacy among pregnant women.	The psychosocial education program significantly reduced postnatal depression and perceived stress among pregnant women, but did not significantly impact perceived maternal parenting self-efficacy.	Postnatal depression: Statistically significant reduction (F(1,119) = 18.832, p < 0.001); Perceived stress: Statistically significant reduction (F(1,119) = 22.488, p < 0.001)	PSS	F (1, 119) = 18.832; F (1,119) = 22.488; F (1,119) = 0.036; F (1, 119) = 18.832	Hypothesis 1: The psychosocial education program will reduce postnatal depression.; Hypothesis 2: The psychosocial education program will reduce perceived stress.	postnatal depression (PND), perceived stress (PSS), perceived maternal parenting self-efficacy (PMPSE)	The psychosocial education program	1
127	Galla et al. (2015)	RQ4	The objective of the study was to determine if a community-based mindfulness training program might help reduce psychological stress levels in a community-based sample of adults who were novices to...	Statistically significant improvements in self-reported mindfulness, self-compassion, and perceived stress.; Changes in self-compassion predicted reduced perceived stress.	Statistically significant improvements in self-reported mindfulness, self-compassion, and perceived stress.; Change in self-compassion predicted reduced perceived stress.		d = .90; d = .62; d = –.78; d = .90	Improved mindfulness; Improved self-compassion; Reduced perceived stress	Mindfulness, Self-Compassion, Perceived Stress	Mindfulness training through the Mindful Awareness Practices (MAPs) program	38
128	Mak et al. (2015)	RQ4	The study objectives were to evaluate the efficacy of two Internet-based interventions (basic mindfulness and Health Action Process Approach enhanced mindfulness) with a waitlist control, and to...	The HAPA-enhanced group showed significantly higher levels of mindfulness from pre-intervention to post-intervention, with sustained improvements at follow-up.	The HAPA-enhanced group showed significantly higher levels of mindfulness from pre-intervention to post-intervention, with sustained improvement at follow-up.	Perceived Stress Scale; Satisfaction With Life; Five Facet	See paper	The HAPA-enhanced mindfulness group would demonstrate better outcomes than the basic mindfulness group, and both groups would attain better well-being than waitlist control.	Mindfulness level (measured by the Five Facets Mindfulness Questionnaire)	Basic mindfulness program; HAPA-enhanced mindfulness program	92
129	Jensen et al. (2015)	RQ4	Primary objective: Evaluate the health effects of the "Open and Calm" program.; Primary hypotheses: Reduce self-reported perceived stress and physiological stress measured by cortisol secretion.	The "Open and Calm" (OC) program significantly improved all outcomes compared to the control group.; Improvements were sustained over a 3-month follow-up period.	Significant improvements in perceived stress, depressive symptoms, quality of life, sleep disturbances, and mental health.; Sustained effects over a period of three months.	Quality of Life	p < .0001	Primary hypothesis: OC would reduce self-reported perceived stress and physiological stress as measured by cortisol secretion upon awakening.; Secondary hypotheses:	Perceived stress; Depressive symptoms; Quality of life	The independent variables are the different formats of the "Open and Calm" program (individual vs. group) and the comparison between the "Open and...	22
130	Mitchell et al. (2015)	RQ4	To evaluate the impact of a 5-week Mindfulness-Based Stress Reduction (MBSR) program on well-being.; To predict increased well-being scores immediately following the course and at follow-up.	A significant overall effect of the MBSR program on psychological well-being was found.; The benefits are not specific to any particular disorder and are sustained over 4 years.	Significant overall effect on well-being not related to specific disorders or patient characteristics.; Develops emotion regulation and psychological well-being.	WEMWBS; Warwick	F (2,54) = 20.25	It was predicted that participation in the 5 week MBSR would be associated with increased well-being scores immediately following the course and at follow up.	Warwick-Edinburgh Mental Wellbeing Scale (WEMWBS)	Participation in the 5-week Mindfulness-Based Stress Reduction (MBSR) programme	24
131	Torniainen-Holm et al. (2016)	RQ4	Investigate short-term and long-term effects of email-based training on mental health and lifestyle.; Explore feasibility of the intervention in improving well-being in the general population.	Both groups showed improvement in stress levels, with more significant improvements in the intervention group.; Lifestyle interventions increased physical exercise and healthy diet habits.	The intervention effects included significant improvements in stress levels, confidence in the future, and gratitude, particularly for those who adhered to the exercises....		See paper	1. Intervention improves wellbeing (operationalized as the level of stress, confidence in the future, and gratitude) both in the short-term and in the long-term when compared to...	Stress; Confidence in the future; Gratitude	Lifestyle interventions (e.g., weight management, exercise); Interpersonal interventions (e.g., positive interaction in relationships)	25
132	Schotanus-Dijkstra et al. (2018)	RQ4	The study objectives are to examine the cost-effectiveness of a positive psychology intervention, with primary outcomes of flourishing mental health and secondary outcomes of reducing anxiety and...	The main findings of the study are that a positive psychology intervention is cost-effective in improving mental well-being and reducing anxiety and depressive symptoms, with incremental...	Flourishing mental health: 30.7% in the intervention group vs. 11.6% in the control group; incremental effect = 0.19		See paper	The hypothesis tested was that a positive psychology-based self-help intervention with internet guidance is cost-effective compared to usual care in promoting flourishing mental...	Primary outcome: Flourishing mental health; Secondary outcomes: Anxiety symptoms, Depressive symptoms	The independent variable is the type of intervention: email guided PP-intervention versus wait-list control group with access to usual care.	13
133	Lyssenko et al. (2019)	RQ4	Evaluate the long-term effects of the 'Life Balance' mindfulness-based mental health promotion program.; Assess the impact on mental distress, satisfaction with life, and resilience.	Reduced emotional distress at 12-month follow-up with a medium between-group effect size (d = 0.40) for participants with clinically relevant symptoms.	Reduced emotional distress at 12-month follow-up with a medium between-group effect size (d = 0.40) for those with clinically relevant symptoms.	Satisfaction With Life	d = 0.40	Not mentioned (the abstract does not explicitly state the hypotheses tested)	mental distress, satisfaction with life, resilience	The mindfulness-based MHP program ('Life Balance') provided by health coaches	2
134	Dyer et al. (2020)	RQ4	To examine changes in psychological and occupational health in urban education professionals after attending a brief yoga-based program.	Improvements in stress, resilience, affect, mindfulness, empowerment, self-compassion, satisfaction with life, work engagement, burnout, exercise, and vegetable intake immediately after the program.	Stress: Improved; Resilience: Improved; Affect: Improved	ORS; Satisfaction With Life	See paper	Not mentioned (the abstract does not explicitly state any hypotheses tested in the study)	Stress; Resilience; Affect	The brief yoga-based program and the degree of home practice of its skills and techniques	2
135	Dyer et al. (2020)	RQ4	To examine changes in psychological and occupational wellbeing in education professionals that attended a brief yoga and mindfulness-based program.	The yoga mindfulness program was associated with significant improvements in psychological and occupational wellbeing among education professionals, including positive affect, negative affect,...	Positive affect: significant improvement (p = .033); Negative affect: significant improvement (p = .044); Mindfulness: significant improvement (p = .001)		p = .033; p = .044; p = .001; p = .022	Hypothesis: The yoga and mindfulness program will lead to improvements in psychological and occupational wellbeing in education professionals.	Psychological wellbeing: positive affect, negative affect, mindfulness, self-compassion, stress; Occupational wellbeing: empowerment, work engagement	The brief yoga and mindfulness-based program	8
136	Kushlev et al. (2020)	RQ4	To examine the effects of increasing subjective well-being on physical health in a nonclinical population using a 12-week positive psychology intervention.	The study found significant effects of a positive psychological intervention on self-reported physical health in a nonclinical population.	Significant reduction in the number of sick days: IRR = .89, p = .009; IRR = .53, p < .001; Significant reduction in days when health prevented daily activities: IRR = .50, p <...		F(2,160) = 3.76; F(2,158) = 3.54; F(2,156) = 6.10; p = .009	The hypotheses tested in this study are:; 1. Whether increasing subjective well-being leads to better physical health in a nonclinical population.	Number of days in the previous month that participants felt healthy or sick; Number of days in the past week that physical health was not good	The independent variable in this study is the 12-week positive psychology intervention (ENHANCE) and the treatment condition (Active Treatment vs....	74
137	Slewa-Younan et al. (2020)	RQ4	The study objectives were to provide preliminary evidence for the effectiveness of a culturally tailored mental health promotion program for Arabic-speaking refugees and to improve mental health...	Improvements in mental health literacy, particularly in reducing stigmatising attitudes and social distance.; Statistically significant decrease in general psychological distress.	Statistically significant improvements in stigmatising attitudes and social distance.; Statistically significant decrease in general psychological distress (K-10 scale).		See paper	The effectiveness of a culturally tailored mental health promotion program for Arabic-speaking refugees.; Improvement in mental health literacy among Arabic-speaking refugees.	Mental health literacy aspects (problem recognition, treatment beliefs); Help-seeking intentions	The culturally tailored mental health promotion program for Arabic-speaking refugees	21
138	Weiss et al. (2020)	RQ4	Evaluate the effectiveness and cost-effectiveness of the "Happiness Route" intervention compared to an active control condition.; Examine the reach of the intervention.	Both conditions showed significant improvements in well-being, emotional and social well-being, depression, and loneliness.	Both conditions showed significant improvements in well-being, emotional and social well-being, depression, and loneliness.	Quality of Life	p < .05	Primary hypothesis: The "Happiness Route" intervention is more effective than the "Customized Care" control condition in improving well-being as measured by the Mental Health...	The dependent variables are well-being (measured with the MHC-SF), resilience, purpose in life, depression, health-related quality of life,...	The type of intervention: Happiness Route (experimental condition) vs. Customized Care (active control condition)	19
139	Lo et al. (2021)	RQ4	Evaluate the effects of MBSR on stress, physical distress, job burnout, work engagement, and empathy for health and social care education.	Significant improvements in perceived efficacy; Significant reductions in physical distress; Significant reductions in total job burnout, emotional exhaustion, and depersonalization of clients	Significant improvements in perceived efficacy; Significant reductions in physical distress; Significant reductions in total job burnout		d = -0.24; d = 0.30; d = 0.28; d = 0.31	Reduction in stress; Reduction in physical distress; Reduction in job burnout	Stress; Physical distress; Job burnout	The MBSR program, including its components such as home practice and participation in a day retreat, is the independent variable in this study.	9
140	Yaden et al. (2021)	RQ4	To compare the well-being of students in two massive open online courses, "The Science of Well-Being" and "Introduction to Psychology," and to test whether a MOOC on well-being can positively improve...	Both courses increased well-being, but "The Science of Well-Being" showed greater improvement.; Large-scale, free online courses can positively impact mental health by enhancing well-being.	Both courses increased well-being, but "The Science of Well-Being" showed greater improvement.		d = .37; d = .43; d = .38; d = .37	The hypothesis tested was that well-being would increase more in the Science of Well-Being course compared to the control course.	Subjective Well-being (SWB)	The independent variable is the study condition, which consists of two groups: the experimental group (The Science of Well-Being course) and the...	13
141	Przybylko et al. (2021)	RQ4	The aim of this study is to examine whether an online interdisciplinary intervention that incorporates evidence-based strategies from the disciplines of Lifestyle Medicine and Positive Psychology...	The online interdisciplinary intervention significantly improved measures of mental health and emotional wellness compared to the wait-list control group, with sustained improvements at 12 weeks...	Mental health: 10% improvement; Vitality: 22% improvement; Depression: -41% improvement	DASS-21; SWLS; SF-36	t(167) = −6.423; t(167) = −7.043; t(167) = 6.189; t(167) = 5.030	Primary hypothesis: The online interdisciplinary intervention improves measures of mental health and emotional wellness compared to the wait-list control group.	Mental health (SF-36); Vitality (SF-36); Depression (DASS-21)	The 10-week online interdisciplinary intervention incorporating strategies from Lifestyle Medicine and Positive Psychology	1
142	Müller et al. (2019)	RQ4	To evaluate the cost-effectiveness of a mindfulness-based mental health prevention program provided by health coaches in a multi-site field setting in Germany, examining effects from both societal...	The mindfulness-based mental health prevention program was cost-effective from a societal perspective, with cost savings of €-29 per unit improvement on the HADS.	Reduction in HADS scores: 1.97 units (95% CI [1.14, 2.81], p < 0.001); Significant overall reduction in emotional distress after three months and at the one-year follow-up	HADS	p < 0; p = 0; p = 0	The cost-effectiveness of a mindfulness-based mental health prevention program provided by health coaches in a multi-site field setting in Germany.	The dependent variables are the Hospital Anxiety and Depression Scale (HADS) scores, which measure symptoms of depression and anxiety.	Age; Sex; Self-reported health status	11
143	García-Álvarez et al. (2022)	RQ4	To determine the changes in psychological well-being, optimism, self-efficacy, self-esteem, and psychological discomfort before and after the application of the program.	Significant increase in psychological well-being (F = 5.36, p = 0.033, Cohen’s d = 0.47); Moderate increase in self-efficacy (F = 9.14, p = 0.008, Cohen’s d = 0.62)	Increase in psychological well-being (F = 5.36, p = 0.033, Cohen’s d = 0.47); Increase in self-efficacy (F = 9.14, p = 0.008, Cohen’s d = 0.62)		d = 0.47; d = 0.62; d = 0.49; p = 0	Hypothesis 1: The levels of psychological well-being will increase after training in positive psychology.	Psychological well-being; Optimism; Self-efficacy	The multicomponent intervention program based on positive psychology	11
144	Mohamed et al. (2022)	RQ4	Determine the effectiveness of the workplace health promotion (WHP) program in reducing depression, anxiety, and stress levels.	Significant reduction in self-perceived stress, anxiety, and depression among the intervention group.; Improvement in all domains of health-related quality of life.	Significant reduction in self-perceived stress, anxiety, and depression scores.; Improvement in all domains of health-related quality of life.	DASS-21; WHOQOL; Quality of Life	d = 1.313; d = 1.324; d = 1.102; d = 0.721	The effectiveness of the workplace health promotion (WHP) program in reducing depression, anxiety, and stress levels.	Self-perceived depression; Self-perceived anxiety; Self-perceived stress	The Workplace Health Promotion (WHP) program, which includes healthy mental health modules, anxiety management techniques, mindfulness for stress,...	21
145	Prydz et al. (2023)	RQ4	The study objective is to test the effects of the 5waysA intervention, a web-based, low-cost measure aimed at promoting well-being and mental health in the general population.	Significant increase in life satisfaction, flourishing, positive emotions, and global well-being measures in the intervention group compared to controls.; Robust findings across different analyses.	Life satisfaction: b=0.13, 95% CI 0.03-0.23; P=.001; Cohen d=0.30; Flourishing: b=0.19, 95% CI 0.08-0.30; P=.001; Cohen d=0.32	SWLS; MBI; Satisfaction With Life	Cohen d=0.30; Cohen d=0.32; Cohen d=0.49; Cohen d=0.48	The intervention group will show a greater increase in life satisfaction compared to the control group.	Life satisfaction (Satisfaction With Life Scale [SWLS]); Flourishing (Flourishing Scale [FS]); Positive emotions	The independent variables are the components of the 5waysA intervention, specifically:; Two webinars; SMS text message reminders	7
146	Crone et al. (2023)	RQ4	Primary objective: To explore the impact of mindfulness training on improving emotional well-being in engineering graduate students.	Improved emotional health; Decreased neuroticism; Increased positive affect	Improved emotional health; Decreased neuroticism; Increased positive affect	PANAS; MAAS; FFMQ; Mindful Attention; Five Facet	See paper	Primary hypothesis: A mindfulness-based training program designed for engineering graduate students would improve emotional well-being.	Emotional Style Questionnaire (ESQ); Positive and Negative Affect Schedule (PANAS); Cohen-Hoberman Inventory of Physical Symptoms (CHIPS)	Mindfulness-based training program	8
147	Foran et al. (2024)	RQ4	The study objectives are to develop and test the effectiveness and implementation of a new conversational agent prevention program (Zenny) designed to enhance well-being, focusing on well-being,...	Both the conversational agent self-help program and evidence-based web resources showed significant improvements in well-being, psychosocial flourishing, and positive psychological health.	Well-being: Cohen d=0.26, P<.001; Psychosocial flourishing: Cohen d=0.19, P<.001; Positive psychological health: Cohen d=0.17, P=.001	WHO-5	Cohen d=0.26; d=0.24; d=0.19; d=0.18	H1: The intervention group will show significant improvements in well-being and psychological flourishing at the 1-month postassessment compared with the control group.	Well-being (measured using the 5-item World Health Organization Well-being Scale); Psychosocial flourishing (assessed with the Flourishing Scale)	The type of intervention: automated conversational agent self-help program vs. active control group with access to evidence-based wellness resources.	4
148	Remskar et al. (2024)	RQ4	1. Investigate the effects of self-administered, freely available digital mindfulness training on psychological health (well-being, depression, anxiety, stress, and sleep quality).	Mindfulness training significantly improved psychological well-being, reduced depression and anxiety symptoms compared to controls.	Significant improvements in well-being (Mdifference = 2.34, p = .016); Lower depression symptoms (Mdifference = -1.47, p = .002)	DASS-21; WEMWBS; ORS; Warwick	p = .016; p = .002; p = .045; p = .016	1. Participants randomized to the intervention condition will report greater improvements in psychological health outcomes (well-being, depression, anxiety, stress, and sleep...	Psychological well-being (measured by WEMWBS); Depression (measured by DASS-21); Anxiety (measured by DASS-21)	The independent variable is the type of intervention: mindfulness practice vs. attention-matched control condition.	10
149	Shorey et al. (2015)	RQ5	To examine the effectiveness of a postnatal psychoeducation programme in enhancing maternal self-efficacy and social support and reducing postnatal depression among primiparas.	The postnatal psychoeducation program significantly improved maternal parental self-efficacy and social support while reducing postnatal depression among primiparas at 6 and 12 weeks postpartum...	The intervention group had significantly higher scores of maternal parental self-efficacy and social support and lower scores of postnatal depression at 6 and 12 weeks postpartum...		See paper	The intervention group will have significantly improved maternal parental self-efficacy (MPSE) compared to the control group.	Maternal Parental Self-Efficacy (MPSE); Social Support (SS); Postnatal Depression (PND)	The postnatal psychoeducation program	108
150	Gudenkauf et al. (2015)	RQ5	To compare the effects of cognitive-behavioral training (CBT) and relaxation training (RT) on psychological adaptation in women with breast cancer.	Both CBT and RT groups reported reduced depressive affect.; CBT improved emotional well-being/quality of life and reduced cancer-specific thought intrusions.	CBT: Reduced depressive affect, improved emotional well-being/quality of life, less cancer-specific thought intrusions, increased reliability of social support networks.		F(2,131) = 5.61; F(2,131) = 7.20; F(2,131) = 3.82; F(2,131) = 3.08	Women in active intervention conditions (CBT and RT) would show improvements in psychological adaptation indicators (general affect, cancer-specific distress, interpersonal...	Depressive affect (measured by Affects Balance Scale); Cancer-specific distress (measured by Impact of Event Scale -Revised)	Cognitive-Behavioral Training (CBT); Relaxation Training (RT); Health Education (HE)	94
151	McGuire et al. (2015)	RQ5	To examine the effectiveness of a 10-week psychoeducational MS wellness program.; To teach coping strategies to reduce negative symptoms and increase daily QOL.	Improvements in depression, anxiety, overall mental health, perceived stress, and pain in the treatment group compared to the control group.	Improvements in depression; Improvements in anxiety; Improvements in overall mental health		See paper	Participants in the treatment group would demonstrate improvements in anxiety, depression, fatigue, perceived cognitive complaints, and stress relative to individuals in the...	Depression; Anxiety; Perceived stress	The psychoeducational wellness program based on the biopsychosocial model and a wellness approach	26
152	Gonçalves et al. (2016)	RQ5	Primary objective: Compare perceived health status and self-efficacy between two groups of burn victims (intervention vs. control).	The educational program with telephone reinforcement reduced symptoms of anxiety and post-traumatic stress in burn victims at 6-month follow-up, but did not significantly impact health status,...	The educational program with telephone reinforcement reduced anxiety symptoms and post-traumatic stress in burn victims at 6-month follow-up, but did not significantly impact...	HADS	See paper	Primary hypothesis: The educational programme with telephone reinforcement improves perceived health status and self-efficacy in burn victims compared to routine care.	Perceived health status (measured by BSHS-R); Self-efficacy (measured by PSE); Symptoms of anxiety and depression (measured by HADS)	The educational program with telephone reinforcement based on the social cognitive theory	23
153	Vugt et al. (2016)	RQ5	To test whether low well-being modifies the effects of the PRISMA self-management education program (Dutch DESMOND).	Improvements in illness perception, general diet, foot care, weekly average diet, and creating an action plan.	Improvements in illness perception (b=1.586, p<0.001); Improvements in general diet (b=1.508, p=0.001); Improvements in foot care (b=0.678, p=0.037)		p<0; p=0; p=0; p=0	The hypothesis tested was whether low well-being modifies the effects of the PRISMA self-management education program. Specifically, it examined whether the effectiveness of the...	Diabetes self-efficacy (CIDS); Illness perception (IPQ); Diabetes self-care activities (SDSCA)	Well-being (low vs. normal)	17
154	Lyssenko et al. (2016)	RQ5	To examine the effectiveness of a mindfulness-based mental health promotion program (‘Life Balance’) in real-world settings, focusing on its impact on anxiety and depression symptoms, resilience, and...	Intervention group participants showed significant improvement in anxiety and depression symptoms compared to the control group.; Improvements were sustained at the 6-month follow-up.	Significant improvement in psychopathological symptoms (HADS) in the intervention group compared to the control group.; Sustained improvement at follow-up.	SWLS; HADS; Satisfaction With Life; Resilience Scale	p < 0; p < 0; p < 0; p < 0	Hypothesis 1: Improvement in active treatment remains significant at follow-up.; Hypothesis 2: Changes in outcome variables depend on baseline psychopathological symptoms.	Psychopathological symptoms: Hospital Anxiety and Depression Scale (HADS); Resilience: Resilience Scale (RS-11)	The presence or absence of the mindfulness-based mental health promotion program (Life Balance)	7
155	Wickens et al. (2024)	RQ5	1. To pilot test and evaluate a co-designed trauma-focused intervention to support resilience and promote positive mental health in children and adolescents with acute burn injuries.	Not mentioned (the paper is a study protocol and does not include main findings)	The intervention aims to support resilience and promote positive mental health in children and adolescents who have sustained an acute burn injury.	PSS; STAI; CD-RISC; PCL-5; SDQ	See paper	Not mentioned (the paper explicitly states that no hypothesis is tested in this pilot study)	Strengths and Difficulties Questionnaire (SDQ); Child Behaviour Checklist (CBCL); Youth Self-Report (YSR)	Demographics: birth sex, age, age at injury; Injury characteristics: nature of the burn, size, and location	1
156	McCay et al. (2016)	RQ5	The objective of this study was to assess the effectiveness of an 8-week mindfulness-based cognitive therapy (MBCT) group intervention to reduce psychological distress as well as to strengthen...	MBCT significantly reduced psychological distress and improved well-being in individuals with chronic illnesses or other health challenges.	Statistically significant improvements in depression, anxiety, stress, resilience, and well-being.; Large effect sizes for depression, positive mood states, and stress.	WHO-5; CES-D; Rosenberg; Resilience Scale	t(27) = -4.21; t(26) = 5.84; t(27) = 4.39; t(27) = -4.00	Reduce psychological distress, specifically depression and anxiety.; Strengthen self-esteem.; Strengthen resilience.	Affect Balance Scale (ABS); Center for Epidemiological Studies–Depression Rating Scale (CES-D); Depression Anxiety Stress Scale (DASS)	8-week mindfulness-based cognitive therapy (MBCT) group intervention	11
157	Pelekasis et al. (2016)	RQ5	To assess the effects of an 8-week stress management and health promotion program on women undergoing breast cancer chemotherapy treatment.	The intervention program resulted in a small effect size on internal dimension of Health Locus of Control (HLC) and a medium effect size on stress, depression, anxiety, night sleep duration, and...	Small effect size on internal dimension of Health Locus of Control (HLC).; Medium effect size on stress, depression, anxiety, night sleep duration, and chance dimension of HLC.	DASS-21	p=0	The effects of an 8-week stress management and health promotion program on women undergoing breast cancer chemotherapy treatment.	Body Mass Index (BMI); Self-rated Health (SRH); Night Sleep Duration	The independent variable is the 8-week stress management and health promotion program, which includes stress management techniques and lifestyle...	22
158	Gate et al. (2016)	RQ5	To address barriers to lifestyle behavior change among hospital patients; To evaluate the feasibility of the intervention; To assess patient acceptability of the intervention	The intervention was feasible and acceptable.; Significant improvements in self-efficacy, health, and well-being scores.; 63% of lifestyle goals and 89% of health management goals were fully achieved.	Significant improvements in self-efficacy, health, and well-being scores.; 63% of lifestyle goals and 89% of health management goals were fully achieved.		See paper	Feasibility of the intervention; Patient acceptability of the intervention; Effectiveness in improving health and well-being	Feasibility; Patient acceptability; Changes to health and well-being	The independent variable is the 4-week intervention that includes detailed baseline assessment, personalized goal setting, psychological skills...	26
159	Tola et al. (2016)	RQ5	The study aimed to evaluate the impact of psychological counseling and educational intervention on TB treatment adherence based on the Health Belief Model (HBM) in the Ethiopian sociocultural...	Psychological counseling and educational interventions significantly reduced TB treatment non-adherence in the intervention group compared to the control group.	Psychological counseling and educational interventions significantly reduced treatment non-adherence among the intervention group compared to the control group (Adjusted OR =...		p = 19; p = 19; p = 9; p = 25	The effectiveness of psychological counseling and educational interventions based on the Health Belief Model (HBM) in reducing TB treatment non-adherence.	Primary dependent variable: TB treatment non-adherence; Secondary dependent variables: Psychological distress, knowledge, and change of six HBM...	Marital status; ART status; AUD risk	190
160	Lara-Cabrera et al. (2016)	RQ5	Primary objective: Assess the effect of pre-treatment, peer co-led educational intervention on patient activation using PAM-13.	The intervention group improved on patient activation as measured by PAM-13 at one- and four-month follow-ups.	Improved patient activation as measured by PAM-13 at one- and four-month follow-ups.; Significant effects on patient satisfaction.; Significant effects on treatment participation.		See paper	Primary hypothesis: The effect of pre-treatment, peer co-led educational intervention on patient activation.	Primary dependent variable: Patient activation (measured by Patient Activation Measure-13)	pre-treatment, peer co-led educational intervention	50
161	Gill et al. (2016)	RQ5	To evaluate a pilot multidisciplinary intervention intended to increase health-promoting behaviors and reduce the negative effects of metabolic syndrome disorders among persons with serious mental...	Average blood pressure decreased.; Waist circumference decreased.; Participants improved on measures of strength and flexibility.	Physical health outcomes: Average blood pressure decreased, waist circumference decreased, improvements in strength and flexibility.		See paper	The study tested hypotheses related to increasing health-promoting behaviors and reducing the negative effects of metabolic syndrome disorders among persons with serious mental...	Body weight; Body mass index (BMI); Blood pressure	Exercise, nutritional counseling, health literacy education, and peer wellness coaching	13
162	Schotanus-Dijkstra et al. (2017)	RQ5	To examine whether a 9-week comprehensive positive self-help intervention with email support is effective in enhancing well-being and flourishing and decreasing anxiety and depressive symptoms in a...	Significant improvement in mental well-being, anxiety, and depression in the TL-E group compared to the wait-list control group.; Effects maintained up to 12 months.	Significant improvement in mental well-being (F = 42.00, p ≤ 0.001, d = 0.66, 95% CI = 0.42-0.90)		d = 0.66; d = 0.63; d = 0.43; d = 0.66	The hypothesis tested was whether a 9-week comprehensive positive self-help intervention with email support (TL-E) would enhance well-being and flourishing and decrease anxiety...	Mental well-being; Anxiety; Depression	The 9-week comprehensive positive self-help intervention with email support (TL-E)	116
163	Bonfioli et al. (2017)	RQ5	To evaluate the efficacy of a package of health promotion strategies to improve diet and physical exercise in psychotic patients, with the hypothesis that there would be a pre- to post-treatment...	A statistically significant proportion of the sample achieved post-treatment improvement in lifestyle habits, especially in increased physical activity.	Intervention: Psychoeducation sessions on diet and physical activity, regular participation in walking groups.		p = 169; p = 157	The hypothesis tested was that a pre- to post-treatment improvement in physical activity and dietary habits would occur in the group receiving intervention.	Improvement in diet and physical exercise as measured by World Health Organization recommendations	The package of health promotion strategies including psychoeducation sessions on diet and physical activity and regular participation in walking...	10
164	Bersani et al. (2017)	RQ5	The aim of the present study was to evaluate the clinical effectiveness of an educational intervention targeting lifestyle habits in patients with mood and psychotic disorders, focusing on improving...	Psychopathological severity improved significantly in the intervention group as measured by the Brief Psychiatric Rating Scale (BPRS).; These improvements were not observed in the control group.	Psychopathological severity (BPRS): Improved significantly (p = 0.001); Lifestyle quality:; Physical activity (IPAQ): Improved significantly (p = 0.028)		p = 0; p = 0; p = 0; p = 0	Primary hypothesis: Patients who undergo educational interventions will show improvements in both lifestyle quality and psychopathological severity.	Psychopathological severity (BPRS); Lifestyle quality; Physical activity (IPAQ)	The psychoeducational intervention focused on healthy lifestyle habits (including topics on sleep, physical activity, Mediterranean diet, and...	20
165	Heslin et al. (2017)	RQ5	The study aimed to assess the cost-effectiveness of a health promotion intervention to improve physical health and reduce substance use in people with psychosis, focusing on health and social care...	No significant differences in health and social care costs or societal costs between the intervention and control groups.	There were no significant differences in health and social care costs, societal costs, or quality of life outcomes between the intervention and control groups. The intervention...	SF-36; EQ-5D; Quality of Life	See paper	The hypothesis tested was that the intervention arm would have better quality of life and health outcomes at 12 month follow-up, and that this would be sustained 3 months after...	SF-36 mental component score; SF-36 physical component score; QALYs estimated from the SF-36	The integrated health promotion intervention (IMPaCT)	13
166	Finlay‐Jones et al. (2017)	RQ5	Primary objective: To conduct a preliminary investigation of the feasibility and effectiveness of an online self-compassion training program for increasing self-compassion and reducing psychological...	Significant increases in self-compassion and happiness.; Significant decreases in depression, stress, and emotion regulation difficulties.; Changes were maintained at 3-month follow-up.	Significant increases in self-compassion and happiness; Significant decreases in depression, stress, and emotion regulation difficulties; Changes maintained at 3-month follow-up		p < .001	H1: Significant positive change in self-compassion scores.; H2: Significant negative change in emotion regulation difficulties scores.	Self-compassion; Happiness; Perceived stress	The independent variable in this study is the self-guided online self-compassion training program (SCO program).	118
167	Admiraal et al. (2017)	RQ5	The purpose of this multicenter randomized controlled trial was to examine the effectiveness of a web-based tailored psychoeducational program (ENCOURAGE) for breast cancer patients, which aims to...	Overall, no significant differences were observed between the control and intervention groups in terms of primary and secondary outcomes.	Overall: No significant differences between control and intervention groups for primary and secondary outcomes.	Quality of Life	Cohen's d = 0.65; Cohen's d = 0.65	The primary hypothesis tested was the effectiveness of the web-based tailored psychoeducational program (ENCOURAGE) in empowering breast cancer patients to take control over their...	Primary outcome: Optimism and control over the future; Secondary outcomes: Feelings of being informed, acceptance of the illness	The web-based tailored psychoeducational program (ENCOURAGE)	58
168	Ali et al. (2018)	RQ5	To track psychosocial well-being over 2 years following cardiac rehabilitation initiation, and its association with heart-health behaviors. The objective is to characterize psychosocial well-being...	Minimal depressive symptoms and high quality of life among cardiac rehabilitation participants.; High levels of behavioral activation and personal growth among participants.	Not mentioned (the paper does not provide specific intervention effects)	ORS; Quality of Life	p < .01; p = .01	It was hypothesized that more positive psychosocial well-being would be significantly associated with better heart-health behaviors.	Psychosocial well-being indicators (e.g., self-regulation, self-efficacy, psychological well-being subscales, depressive symptoms)	Heart-health behaviors (exercise, nutrition, smoking, medication adherence)	5
169	Koksvik et al. (2018)	RQ5	Primary objective: Investigate the effects of a pretreatment educational group programme on mental health symptomatology.	The main findings of the study are that a pretreatment educational group programme has an immediate and long-lasting supplementary effect on mental health symptomatology and significantly reduces the...	Immediate and long-lasting effect on psychopathology: Net difference in BASIS-32 score between 0 and 1-month was − 0.27 (95% CI -0.45 to − 0.09) in favor of the intervention group.		See paper	Primary hypothesis: Providing an educational group program before mental health treatment improves mental health symptomatology compared to standard treatment.	Primary dependent variable: Mental health symptomatology (measured by BASIS-32)	Pretreatment educational group programme	9
170	Ashing et al. (2019)	RQ5	Evaluate the effectiveness of a telephonic psycho-educational intervention on improving emotional well-being in African American breast cancer survivors.	Overall emotional well-being improved.; Emotions related to sadness, coping, and nervousness showed significant improvements.; Clinically meaningful effect sizes were observed for most subscale items.	Overall emotional well-being improved.; Emotions related to sadness, coping, and nervousness showed significant improvements.		See paper	The effectiveness of a telephonic psycho-educational intervention on improving emotional well-being in African American breast cancer survivors.	Emotional well-being (EWB) as measured by the Functional Assessment of Cancer Therapy-General (FACT-G) subscale	The telephonic psycho-educational intervention	11
171	Feig et al. (2019)	RQ5	The study objectives are to determine whether sociodemographic or psychological factors predict changes in wellbeing among medically ill individuals participating in positive psychology interventions...	Lower baseline psychological wellbeing and higher symptoms of depression and anxiety were associated with greater improvement in psychological symptoms during PPIs.	Lower baseline psychological wellbeing and higher symptoms of depression and anxiety are associated with greater improvement in psychological symptoms.	SF-12; PANAS; HADS; Quality of Life	See paper	The study tested whether sociodemographic or psychological factors predict changes in wellbeing in medically ill individuals participating in PPIs.	Psychological wellbeing; Symptoms of depression (measured by HADS-D); Symptoms of anxiety (measured by HADS-A)	Sociodemographic factors: age, gender, marital status, medical comorbidity	5
172	Weis et al. (2019)	RQ5	Evaluate an outpatient psychoeducational group program for breast cancer patients to improve psychosocial parameters.; Enhance patients' competence and reduce fear of recurrence.	Significant reduction in fear of progression/recurrence (p = 0.003) with a large effect size (Eta² = .178).; Significant increase in self-efficacy (p = 0.007) with a medium effect size (Eta² = .113).	Significant reduction in fear of progression/recurrence (p = 0.003, large effect size); Significant increase in self-efficacy (p = 0.007, medium effect size)	PHQ-9; Quality of Life	p = 0; p = 0; p = 0; p = 0	Is the intervention effective in terms of the outcome criteria HRQoL, self-efficacy, depression, and fear of progression compared with care as usual?	Fear of progression/recurrence (FoP-Q-SF); Self-efficacy (CBI-D); Depression (PHQ-9)	The psychoeducational group program for breast cancer patients, which includes structured sessions on various topics related to psychosocial...	19
173	Nikrahan et al. (2019)	RQ5	Primary objectives: Feasibility and acceptability; Secondary objective: Effectiveness on psychological outcomes	The intervention was feasible, well-accepted, and effective in improving psychological well-being, optimism, and reducing depression in individuals with CAD, with sustained effects six weeks...	Psychological well-being: β = -16.90; 95% CI = -23.36, -10.44; p < .001; ES = 1.65; Optimism: β = -8.80; 95% CI = -11.17, -6.43; t = -7.41; p < .001; ES = 2.34		p < .001; p < .001; p < .001; p < .001	Primary hypotheses: Feasibility and acceptability of the intervention.	psychological well-being, optimism, depression, positive and negative affect	The eight-week group-based intervention targeting eudaimonic aspects of psychological well-being.	15
174	Sanaeinasab et al. (2020)	RQ5	To determine the efficacy of a structured educational program for improving lifestyle and health-related measures in Iranians with type 2 diabetes mellitus (T2DM).	All subscales of lifestyle measures improved in the intervention group.; Physical activity and nutrition domains showed the greatest improvement in the intervention group compared to controls.	All subscales of lifestyle measures improved.; Physical activity and nutrition domains showed the greatest improvement.		p < 0; p < 0	The hypothesis tested was that a structured educational program would improve lifestyle and health-related measures in patients with type 2 diabetes compared to routine diabetic...	Lifestyle measures (all subscales); Physical activity; Nutrition	The structured educational program consisting of six educational sessions held over 45 days.	31
175	Celano et al. (2020)	RQ5	The study objectives are to assess the feasibility, acceptability, and preliminary efficacy of a 12-week, phone-delivered, combined positive psychology and motivational interviewing intervention to...	The PP-MI intervention was feasible and well-accepted by participants, with a high completion rate of sessions and positive ratings for ease and utility.	Positive affect: medium effect-size improvements (Cohen's d = 0.32-0.77); Moderate to vigorous physical activity: medium to large effect-size improvements (d = 0.41-0.74)	SF-12; PANAS; HADS; Quality of Life	Cohen's d = 0.32; d = 0.41; d = 0.48; d = 0.48	The PP-MI intervention would be feasible, well-accepted, and associated with greater improvements in psychological and health behavior outcomes compared to treatment as usual...	Psychological outcomes:; Positive affect (PANAS); Dispositional optimism (LOT-R)	Combined positive psychology (PP) and motivational interviewing (MI) intervention (PP-MI); Motivational interviewing (MI) alone condition	22
176	Drapalski et al. (2020)	RQ5	The study objectives are to examine the efficacy of the "Ending Self-Stigma" intervention in reducing internalized stigma and improving recovery-related outcomes (such as sense of belonging,...	Both Ending Self-Stigma and Health and Wellness interventions resulted in significant but modest reductions in self-stigma and increases in psychological sense of belonging.	Both Ending Self-Stigma and Health and Wellness interventions resulted in significant but modest reductions in self-stigma and increases in psychological sense of belonging.	BSI	p=0; p=0; p=0; p=0	The Ending Self-Stigma intervention would lead to a greater reduction in internalized stigma compared to the Health and Wellness intervention.	Internalized Stigma of Mental Illness (ISMI) scale; Self-Stigma of Mental Illness Scale (SSMIS)	Ending Self-Stigma intervention, Health and Wellness intervention	20
177	Abdelaziz et al. (2020)	RQ5	The study aimed to assess the effectiveness of an assertiveness training program on psychological wellbeing and work engagement among novice psychiatric nurses.	Significant improvement in assertiveness skills and psychological well-being among novice psychiatric nurses after assertiveness training.; No significant impact on work engagement.	Assertiveness skills: Statistically significant improvement; Psychological well-being: Statistically significant improvement; Work engagement: No statistically significant impact		p < 0	The effectiveness of an assertiveness training program on psychological wellbeing and work engagement among novice psychiatric nurses.	Assertiveness skills, Psychological well-being, Work engagement	Assertiveness training program	29
178	Lu et al. (2021)	RQ5	Investigate improvements in quality of life and psychological well-being among Chinese American breast cancer survivors.; Hypothesis 1: Improved quality of life (QOL).	Improvements in quality of life and psychological well-being among Chinese American breast cancer survivors.; Significant reductions in depressive symptoms, anxiety, and low-arousal negative affect.	Improvements in quality of life; Increase in positive affect (both high- and low-arousal); Reductions in depressive symptoms	Quality of Life	See paper	Hypothesis 1: The JLA intervention would be associated with improved QOL.	Quality of life (QOL); Depressive symptoms; Anxiety	Psychoeducation and peer mentoring	9
179	Lam et al. (2022)	RQ5	Examine the efficacy of the Workplace Web-based blended psychoeducation mental health intervention program.	Significant reduction in stress by about 1.0 units (p = 0.015); Increase in professional accomplishment by about 1.9 units (p = 0.035)	Stress reduction: Significant reduction in stress scores (p = 0.015).; Professional accomplishment: Increase in professional accomplishment scores (p = 0.035).	Quality of Life	p = 229; p = 227; p = 0; p = 0	Workers undergoing the intervention program would have a reduced level of work-related burnout and stress.	Work-related burnout (assessed by the Maslach Burnout Inventory); Stress (measured by the stress subscale of the Depression, Anxiety, and Stress...	The independent variable in this study is the Workplace Web-based blended psychoeducation mental health intervention program, which includes an...	13
180	Bower et al. (2022)	RQ5	Primary objective: To test the efficacy of mindful awareness practices (MAPs) and survivorship education (SE) for younger breast cancer survivors.	MAPs significantly reduced intrusive thoughts and worry, and increased positive affect and meaning/peace in life, with effects persisting at 3-month follow-up.	MAPs: Statistically significant decreases in intrusive thoughts and worry at post-intervention and 3-month follow-up; statistically significant increases in positive affect and...		p = .016; p < .027; p < .027; p = .016	The hypotheses tested in the study are related to the efficacy of mindful awareness practices (MAPs) and survivorship education (SE) in improving psychological outcomes (stress,...	General stress perceptions; Cancer-related intrusive thoughts; Worry about cancer	Mindful Awareness Practices (MAPs) and Survivorship Education (SE)	9
181	Chen et al. (2022)	RQ5	The study objectives are to examine the effectiveness of a psychoeducational intervention on self-efficacy (primary outcome), anxiety, depression, treatment adherence, and health-related quality of...	Significant group effect on HRQoL (effects of kidney disease on daily life; p = 0.041); Group * time interaction effect on anxiety (p = 0.040) and depression (p = 0.003)	Positive effects on self-efficacy; Reduced anxiety and depression; Improved treatment adherence attitudes	ORS; Quality of Life	p = 65; p = 59; p = 0; p = 0	Patients in the intervention group will report significantly higher levels of self-care self-efficacy compared to the control group.	Self-efficacy; Anxiety; Depression	The psychoeducational intervention based on Bandura's self-efficacy theory	3
182	Ilie et al. (2023)	RQ5	To evaluate the effectiveness of a comprehensive 6-month prostate cancer patient empowerment program in decreasing psychological distress among men undergoing curative prostate cancer treatment.	The comprehensive 6-month prostate cancer patient empowerment program decreases psychological distress among men undergoing curative prostate cancer treatment.	The intervention decreases psychological distress among men undergoing curative prostate cancer treatment.		See paper	The hypothesis tested is that a comprehensive 6-month prostate cancer patient empowerment program decreases psychological distress among men undergoing curative prostate cancer...	Psychological distress, depression, anxiety	Comprehensive 6-mo Prostate Cancer Patient Empowerment Program	28
183	Blumenthal et al. (2023)	RQ5	The study objectives include comparing changes in psychological functioning in patients with resistant hypertension who underwent a cardiac rehabilitation-based diet and exercise intervention...	Participants in the C-LIFE intervention showed greater improvements in psychological functioning compared to those in the SEPA group.	Greater improvements in psychological functioning for patients in C-LIFE compared to SEPA.; Improvements in GHQ, PSS, and HADS scores.	PSS; HADS; Beck Depression; Perceived Stress Scale; State-Trait	See paper	The main hypothesis tested is whether a cardiac rehabilitation-based diet and exercise intervention (C-LIFE) improves psychological functioning more than standard education and...	General Health Questionnaire (GHQ); Perceived Stress Scale (PSS); Medical Outcomes Study 36-item Short Form Health Survey	C-LIFE program: dietary modification, behavioral weight management, supervised exercise	6
184	Bagheri et al. (2023)	RQ5	Primary objective: Investigate the impact of a health promotion program based on Watson's human caring theory on the sense of coherence among caregivers of individuals with schizophrenia.	The health promotion program based on Watson's human caring theory significantly improved the sense of coherence and well-being among caregivers of individuals with schizophrenia. The mean scores for...	The health promotion program based on Watson's human caring theory significantly improved the sense of coherence and well-being among caregivers of individuals with schizophrenia,...		p < 0; p < 0; p < 0; p < 0	Primary hypothesis: The health promotion program based on Watson's human caring theory improves the sense of coherence among caregivers of individuals with schizophrenia.	Sense of Coherence Scale, Caregiver Well-Being Scale	The health promotion program based on Watson's human caring theory	7
185	Torres et al. (2023)	RQ5	To build, implement, and evaluate a combined intervention program integrating psychoeducational intervention with physical exercise for cancer survivors and relatives, focusing on psychopathological...	Statistically significant reduction in anxiety and depression symptoms.; Significant improvement in self-concept and personal growth.; No significant difference in quality of life.	Statistically significant reduction in anxiety and depression symptoms; Significant improvement in overall and all domains of self-concept and personal growth	Quality of Life	See paper	The hypotheses tested likely involved the effectiveness of a combined intervention program integrating psychoeducational intervention with physical exercise on reducing anxiety...	Psychopathological symptoms (anxiety and depression); Self-concept; Coping strategies	Psychoeducational intervention; Combined intervention (psychoeducational intervention + physical exercise)	0
186	Zemni et al. (2023)	RQ5	The primary objective of the study is to assess the impact of health education on the anxiety level of COVID-19 patients during quarantine. Secondary objectives include evaluating compliance with...	The education group showed a significant reduction in anxiety levels from Day 1 to Day 7, with a decrease from 26% to 16.3% in anxiety prevalence (HAD-A ≥ 8).	Anxiety reduction: The education group showed a significant decrease in anxiety levels from Day 1 to Day 7, with a decrease from 26% to 16.3% for HAD-A ≥ 8 and from 15.3% to 11.2%...		p = 0; p = 0; p = 0; p = 0	Primary hypothesis: Health education reduces anxiety levels in COVID-19 patients during quarantine.; Secondary hypotheses:	Primary dependent variable: Rate of anxiety reduction based on HAD-A score ≥ 8; Secondary dependent variables:	Health education intervention (including explanation of the coronavirus disease, self-monitoring and what to do in case of complications, and...	5
