# Supplementary material for: Toward Personalized Psychoeducational Interventions for Psychophysical Health: A Systematic Review and Meta-Analysis for Tailored Intervention Selection
Source: J Pers Med. 2026 Apr 14;16(4):215. doi: 10.3390/jpm16040215 (PMC13117039; doi:10.3390/jpm16040215)
Supplement: Supplementary file 1 [file jpm-16-00215-s001.zip › Table_S3.xlsx]

## Sheet: Table S3 Moderator Coding
Moderator	Categories and Definitions	Coding Rule	k per Category	Inter-Rater κ
Study Design	RCT (k=79); Cluster-RCT (k=23); Quasi-experimental (k=49); Pre-post (k=31); Other (k=4)	Classified from study methodology section; randomization determines RCT vs quasi-experimental	Total = 186	κ = 0.92
Theoretical Framework	Theory-based vs Atheoretical: Classified by predominant framework (>50% session content) as stated by authors	11 frameworks identified; dichotomized as theory-based vs atheoretical for moderator analysis	Top: Mindfulness-Based(24), Well-Being Theory(20), Positive Psychology(12), Self-Efficacy Theory(10), ACT(9)	κ = 0.81
Baseline Severity (IOM)	Universal (k=68): Unselected populations; Selective (k=72): At-risk groups; Indicated (k=46): Screened above threshold	IOM framework; derived from 5-level severity coding using clinical cut-offs from instrument manuals	Total = 186	κ = 0.84
Intervention Duration	≤8 weeks (k=89) vs >8 weeks (k=97)	Coded in weeks from reported intervention period; median = 10 weeks, range 4–16	Total = 186	κ = 0.95
Delivery Format	Face-to-face (k=69: group k=30, individual k=39); Digital/online (k=90: guided k=33, self-guided k=33, app k=24); Hybrid (k=27)	Classified from intervention description; guided = human support provided	Total = 186	κ = 0.88
Control Condition	Active control (k=64): TAU, attention-matched, alternative intervention; Waitlist/no-treatment (k=122)	Classified from comparator description	Total = 186	κ = 0.90
