# Supplementary material for: Toward Personalized Psychoeducational Interventions for Psychophysical Health: A Systematic Review and Meta-Analysis for Tailored Intervention Selection
Source: J Pers Med. 2026 Apr 14;16(4):215. doi: 10.3390/jpm16040215 (PMC13117039; doi:10.3390/jpm16040215)
Supplement: Supplementary file 1 [file jpm-16-00215-s001.zip › Table_S4.xlsx]

## Sheet: Table S4 ROB Matrix
Ref	Authors (Year)	RQ	Design	ROB Tool	Randomization	Allocation Concealment	Blinding	Incomplete Data	Selective Reporting	Other Bias	Overall ROB
1	Leventhal et al. (2015)	RQ1	RCT	RoB 2.0	Low	Low	Low	Low	Low	Low	Low ROB: adequate randomization, blinding, complete outcome data
2	Lyssenko et al. (2015)	RQ1	Quasi-experimental	NOS/JBI	Low	Low	Low	Some concerns	Some concerns	Moderate	Moderate ROB: self-report outcomes only, no follow-up
3	McCarthy et al. (2015)	RQ1	Quasi-experimental	NOS/JBI	Some concerns	Low	Some concerns	Some concerns	Low	Moderate	High ROB: no randomization, high attrition
4	Veltro et al. (2015)	RQ1	Quasi-experimental	NOS/JBI	High	Some concerns	High	High	Some concerns	High	High ROB: no randomization, high attrition
5	Nehmy et al. (2015)	RQ1	Cluster-RCT	RoB 2.0	Low	Low	Low	Some concerns	Low	Moderate	Moderate ROB: some concerns with allocation concealment
6	Morales et al. (2016)	RQ1	Cluster-RCT	RoB 2.0	Low	Low	Some concerns	Some concerns	Low	Moderate	Low ROB: ITT analysis, validated measures, low attrition
7	Burckhardt et al. (2016)	RQ1	Cluster-RCT	RoB 2.0	Low	Low	Low	Low	Low	Low	High ROB: no randomization, high attrition
8	Grillich et al. (2016)	RQ1	Cluster-RCT	RoB 2.0	Low	Low	Low	Some concerns	Low	Moderate	High ROB: selection bias, incomplete outcome reporting
9	Ebrahimi et al. (2016)	RQ1	Quasi-experimental	NOS/JBI	Some concerns	Some concerns	Some concerns	High	Some concerns	High	Low ROB: adequate randomization, blinding, complete outcome data
10	Alves et al. (2016)	RQ1	Pre-post	NOS/JBI	Some concerns	Some concerns	Some concerns	High	Some concerns	High	Moderate ROB: some concerns with allocation concealment
11	Shoshani et al. (2016)	RQ1	RCT	RoB 2.0	Low	Low	Low	Low	Low	Low	Moderate ROB: some concerns with allocation concealment
12	Chisholm et al. (2016)	RQ1	Cluster-RCT	RoB 2.0	Low	Low	Low	Low	Low	Low	High ROB: selection bias, incomplete outcome reporting
13	Smedegaard et al. (2016)	RQ1	Cluster-RCT	RoB 2.0	Low	Low	Low	Some concerns	Low	Moderate	Moderate ROB: some concerns with allocation concealment
14	Shirzad et al. (2016)	RQ1	Quasi-experimental	NOS/JBI	Some concerns	Some concerns	High	High	Some concerns	High	Low ROB: ITT analysis, validated measures, low attrition
15	Rew et al. (2017)	RQ1	Quasi-experimental	NOS/JBI	Low	Low	Low	Low	Low	Low	Low ROB: adequate randomization, blinding, complete outcome data
16	Taku et al. (2017)	RQ1	Quasi-experimental	NOS/JBI	Low	Low	Some concerns	Some concerns	Low	Moderate	Low ROB: ITT analysis, validated measures, low attrition
17	Heggdal et al. (2018)	RQ1	Pre-post	NOS/JBI	Some concerns	Some concerns	High	High	Some concerns	High	Low ROB: ITT analysis, validated measures, low attrition
18	Scull et al. (2018)	RQ1	Cluster-RCT	RoB 2.0	Low	Low	Low	Some concerns	Low	Moderate	High ROB: selection bias, incomplete outcome reporting
19	Coelhoso et al. (2019)	RQ1	RCT	RoB 2.0	Low	Low	Some concerns	Some concerns	Low	Moderate	Low ROB: ITT analysis, validated measures, low attrition
20	Vella‐Brodrick et al. (2019)	RQ1	Quasi-experimental	NOS/JBI	Low	Low	Low	Some concerns	Low	Moderate	Low ROB: adequate randomization, blinding, complete outcome data
21	Top et al. (2019)	RQ1	Quasi-experimental	NOS/JBI	Low	Low	Low	Some concerns	Low	Low	Moderate ROB: self-report outcomes only, no follow-up
22	Moore et al. (2019)	RQ1	RCT	RoB 2.0	Some concerns	Some concerns	Some concerns	High	Some concerns	High	Moderate ROB: some concerns with allocation concealment
23	Diao et al. (2019)	RQ1	Cluster-RCT	RoB 2.0	Some concerns	Some concerns	Some concerns	High	Some concerns	High	Low ROB: adequate randomization, blinding, complete outcome data
24	Yamaguchi et al. (2020)	RQ1	Cluster-RCT	RoB 2.0	Low	Low	Low	Low	Low	Low	Moderate ROB: some concerns with allocation concealment
25	Vella et al. (2020)	RQ1	RCT	RoB 2.0	Some concerns	Some concerns	Some concerns	High	Some concerns	High	Low ROB: adequate randomization, blinding, complete outcome data
26	García-Escalera et al. (2020)	RQ1	Cluster-RCT	RoB 2.0	High	Some concerns	High	High	Some concerns	High	High ROB: no randomization, high attrition
27	Heizomi et al. (2020)	RQ1	Quasi-experimental	NOS/JBI	Low	Low	Some concerns	Some concerns	Low	Moderate	Low ROB: ITT analysis, validated measures, low attrition
28	Laakso et al. (2020)	RQ1	Cluster-RCT	RoB 2.0	Low	Low	Low	Low	Low	Low	Low ROB: ITT analysis, validated measures, low attrition
29	Volanen et al. (2020)	RQ1	Cluster-RCT	RoB 2.0	Low	Low	Low	Low	Low	Low	High ROB: no randomization, high attrition
30	Köse et al. (2020)	RQ1	RCT	RoB 2.0	Low	Low	Low	Low	Low	Low	Low ROB: adequate randomization, blinding, complete outcome data
31	Rafanelli et al. (2020)	RQ1	RCT	RoB 2.0	Low	Low	Low	Some concerns	Low	Moderate	High ROB: selection bias, incomplete outcome reporting
32	Luna et al. (2020)	RQ1	Cluster-RCT	RoB 2.0	Some concerns	Some concerns	Some concerns	High	Some concerns	High	High ROB: selection bias, incomplete outcome reporting
33	Ayaz-Alkaya et al. (2020)	RQ1	RCT	RoB 2.0	Low	Low	Low	Low	Low	Low	High ROB: no randomization, high attrition
34	Ekblad (2020)	RQ1	Mixed-methods	NOS/JBI	Low	Low	Low	Some concerns	Low	Moderate	Low ROB: adequate randomization, blinding, complete outcome data
35	Nagamitsu et al. (2021)	RQ1	RCT	RoB 2.0	Low	Low	Low	Low	Low	Low	Low ROB: ITT analysis, validated measures, low attrition
36	Perkins et al. (2021)	RQ1	RCT	RoB 2.0	Low	Low	Some concerns	Some concerns	Low	Moderate	Low ROB: ITT analysis, validated measures, low attrition
37	Rosenberg et al. (2021)	RQ1	RCT	RoB 2.0	Some concerns	Some concerns	Some concerns	High	Some concerns	High	Moderate ROB: self-report outcomes only, no follow-up
38	Hetzel et al. (2021)	RQ1	Quasi-experimental	NOS/JBI	Low	Low	Low	Some concerns	Low	Moderate	Low ROB: adequate randomization, blinding, complete outcome data
39	Yoon et al. (2021)	RQ1	Cluster-RCT	RoB 2.0	Low	Low	Low	Some concerns	Low	Moderate	High ROB: selection bias, incomplete outcome reporting
40	Anttila et al. (2021)	RQ1	Quasi-experimental	NOS/JBI	Some concerns	Some concerns	Some concerns	High	Some concerns	High	High ROB: selection bias, incomplete outcome reporting
41	Ogden et al. (2021)	RQ1	Quasi-experimental	NOS/JBI	Some concerns	Some concerns	Some concerns	High	Some concerns	High	High ROB: selection bias, incomplete outcome reporting
42	Rodríguez et al. (2022)	RQ1	Pre-post	NOS/JBI	Low	Low	Low	Some concerns	Some concerns	Moderate	Moderate ROB: self-report outcomes only, no follow-up
43	Pericas et al. (2022)	RQ1	Cluster-RCT	RoB 2.0	Low	Low	Low	Some concerns	Some concerns	Moderate	Moderate ROB: self-report outcomes only, no follow-up
44	Leventhal et al. (2022)	RQ1	Cluster-RCT	RoB 2.0	Low	Low	Low	Some concerns	Some concerns	Moderate	Moderate ROB: self-report outcomes only, no follow-up
45	Vithana et al. (2023)	RQ1	Quasi-experimental	NOS/JBI	Low	Low	Low	Some concerns	Low	Low	Moderate ROB: self-report outcomes only, no follow-up
46	Ediz et al. (2023)	RQ1	RCT	RoB 2.0	Low	Low	Low	Low	Low	Low	High ROB: no randomization, high attrition
47	Augustinavicius et al. (2023)	RQ1	Cluster-RCT	RoB 2.0	Some concerns	Some concerns	Some concerns	High	Some concerns	High	High ROB: selection bias, incomplete outcome reporting
48	Scafuto et al. (2023)	RQ1	Cluster-RCT	RoB 2.0	Some concerns	Some concerns	Some concerns	High	Some concerns	High	High ROB: selection bias, incomplete outcome reporting
49	Huang et al. (2023)	RQ1	RCT	RoB 2.0	Low	Low	Some concerns	Some concerns	Low	Moderate	Low ROB: ITT analysis, validated measures, low attrition
50	Walters et al. (2023)	RQ1	Quasi-experimental	NOS/JBI	Low	Low	Low	Low	Low	Low	High ROB: no randomization, high attrition
51	Öztürk et al. (2023)	RQ1	Quasi-experimental	NOS/JBI	Low	Low	Low	Some concerns	Low	Moderate	Moderate ROB: some concerns with allocation concealment
52	Luttenberger et al. (2024)	RQ1	Quasi-experimental	NOS/JBI	Low	Low	Low	Low	Low	Low	High ROB: selection bias, incomplete outcome reporting
53	Yüksek et al. (2024)	RQ1	RCT	RoB 2.0	Some concerns	Low	Some concerns	Some concerns	Low	Moderate	High ROB: no randomization, high attrition
54	Rickard et al. (2024)	RQ1	Quasi-experimental	NOS/JBI	Low	Low	Low	Some concerns	Low	Moderate	High ROB: selection bias, incomplete outcome reporting
55	Courbet et al. (2024)	RQ1	Cluster-RCT	RoB 2.0	Low	Low	Low	Some concerns	Low	Low	Moderate ROB: self-report outcomes only, no follow-up
56	Forutannasab et al. (2024)	RQ1	RCT	RoB 2.0	Some concerns	Low	Some concerns	Some concerns	Low	Moderate	High ROB: no randomization, high attrition
57	Šimić et al. (2024)	RQ1	RCT	RoB 2.0	Low	Low	Low	Low	Low	Low	Low ROB: ITT analysis, validated measures, low attrition
58	Zhao et al. (2024)	RQ1	RCT	RoB 2.0	Low	Low	Low	Low	Low	Low	Low ROB: adequate randomization, blinding, complete outcome data
59	Duarte et al. (2024)	RQ1	Cluster-RCT	RoB 2.0	Low	Low	Some concerns	Some concerns	Low	Moderate	Low ROB: ITT analysis, validated measures, low attrition
60	Scafuto et al. (2024)	RQ1	RCT	RoB 2.0	Some concerns	Some concerns	High	High	Some concerns	High	Low ROB: ITT analysis, validated measures, low attrition
61	Leung et al. (2025)	RQ1	Pre-post	NOS/JBI	Low	Low	Low	Some concerns	Low	Moderate	Low ROB: adequate randomization, blinding, complete outcome data
62	Schopp et al. (2015)	RQ2	Quasi-experimental	NOS/JBI	Some concerns	Some concerns	Some concerns	High	Some concerns	High	Moderate ROB: self-report outcomes only, no follow-up
63	Sharry et al. (2016)	RQ2	Quasi-experimental	NOS/JBI	Low	Low	Some concerns	Some concerns	Low	Moderate	Low ROB: ITT analysis, validated measures, low attrition
64	Hasanshahi et al. (2016)	RQ2	Quasi-experimental	NOS/JBI	High	Some concerns	High	High	Some concerns	High	High ROB: no randomization, high attrition
65	Bettis et al. (2017)	RQ2	RCT	RoB 2.0	Low	Low	Low	Low	Low	Low	Low ROB: adequate randomization, blinding, complete outcome data
66	Dvořáková et al. (2017)	RQ2	RCT	RoB 2.0	Low	Low	Some concerns	Some concerns	Low	Moderate	Low ROB: ITT analysis, validated measures, low attrition
67	Bíró et al. (2017)	RQ2	Pre-post	NOS/JBI	Low	Low	Low	Some concerns	Some concerns	Moderate	Moderate ROB: self-report outcomes only, no follow-up
68	Mak et al. (2017)	RQ2	RCT	RoB 2.0	Low	Low	Low	Some concerns	Low	Low	Moderate ROB: self-report outcomes only, no follow-up
69	Grégoire et al. (2017)	RQ2	RCT	RoB 2.0	Low	Low	Low	Some concerns	Low	Moderate	High ROB: selection bias, incomplete outcome reporting
70	Stice et al. (2018)	RQ2	RCT	RoB 2.0	Low	Low	Low	Low	Low	Low	High ROB: no randomization, high attrition
71	Viskovich et al. (2018)	RQ2	RCT	RoB 2.0	Low	Low	Low	Some concerns	Low	Low	Moderate ROB: self-report outcomes only, no follow-up
72	Machado et al. (2019)	RQ2	Quasi-experimental	NOS/JBI	Low	Low	Low	Some concerns	Low	Moderate	Moderate ROB: some concerns with allocation concealment
73	Friedman et al. (2019)	RQ2	Quasi-experimental	NOS/JBI	Some concerns	Some concerns	Some concerns	High	Some concerns	High	Low ROB: adequate randomization, blinding, complete outcome data
74	Westman et al. (2019)	RQ2	Quasi-experimental	NOS/JBI	Low	Low	Low	Low	Low	Low	Low ROB: ITT analysis, validated measures, low attrition
75	Recabarren et al. (2019)	RQ2	RCT	RoB 2.0	Some concerns	Some concerns	High	High	Some concerns	High	Low ROB: ITT analysis, validated measures, low attrition
76	Bendtsen et al. (2020)	RQ2	RCT	RoB 2.0	Some concerns	Some concerns	Some concerns	High	Some concerns	High	Low ROB: adequate randomization, blinding, complete outcome data
77	Renfrew et al. (2020)	RQ2	RCT	RoB 2.0	Low	Low	Low	Low	Low	Low	Low ROB: ITT analysis, validated measures, low attrition
78	Worobetz et al. (2020)	RQ2	Pre-post	NOS/JBI	Some concerns	Some concerns	Some concerns	High	Some concerns	High	Moderate ROB: some concerns with allocation concealment
79	Zhang et al. (2020)	RQ2	Quasi-experimental	NOS/JBI	Some concerns	Some concerns	High	High	Some concerns	High	Low ROB: ITT analysis, validated measures, low attrition
80	Totzeck et al. (2020)	RQ2	Quasi-experimental	NOS/JBI	Some concerns	Low	Some concerns	Some concerns	Low	Moderate	High ROB: no randomization, high attrition
81	Wingert et al. (2020)	RQ2	RCT	RoB 2.0	Low	Low	Low	Some concerns	Some concerns	Moderate	Moderate ROB: self-report outcomes only, no follow-up
82	Seppälä et al. (2020)	RQ2	RCT	RoB 2.0	Some concerns	Low	Some concerns	Some concerns	Low	Moderate	High ROB: no randomization, high attrition
83	Viskovich et al. (2020)	RQ2	RCT	RoB 2.0	Low	Low	Low	Some concerns	Some concerns	Moderate	Moderate ROB: self-report outcomes only, no follow-up
84	Yang et al. (2020)	RQ2	Quasi-experimental	NOS/JBI	Low	Low	Low	Some concerns	Some concerns	Moderate	Moderate ROB: self-report outcomes only, no follow-up
85	Kurki et al. (2021)	RQ2	Quasi-experimental	NOS/JBI	Low	Low	Low	Some concerns	Low	Moderate	Moderate ROB: some concerns with allocation concealment
86	Long et al. (2021)	RQ2	Pre-post	NOS/JBI	Low	Low	Low	Some concerns	Low	Moderate	Low ROB: adequate randomization, blinding, complete outcome data
87	Limarutti et al. (2021)	RQ2	Pre-post	NOS/JBI	Low	Low	Some concerns	Some concerns	Low	Moderate	Low ROB: ITT analysis, validated measures, low attrition
88	Agteren et al. (2021)	RQ2	Pre-post	NOS/JBI	Low	Low	Low	Low	Low	Low	Moderate ROB: some concerns with allocation concealment
89	Dubovi et al. (2021)	RQ2	Quasi-experimental	NOS/JBI	Low	Low	Low	Low	Low	Low	Low ROB: ITT analysis, validated measures, low attrition
90	Güneş et al. (2021)	RQ2	Quasi-experimental	NOS/JBI	Low	Low	Low	Low	Low	Low	Low ROB: adequate randomization, blinding, complete outcome data
91	Maldari et al. (2021)	RQ2	Quasi-experimental	NOS/JBI	Some concerns	Low	Some concerns	Some concerns	Low	Moderate	High ROB: no randomization, high attrition
92	Fassnacht et al. (2022)	RQ2	RCT	RoB 2.0	Low	Low	Low	Some concerns	Low	Moderate	Low ROB: adequate randomization, blinding, complete outcome data
93	Grégoire et al. (2022)	RQ2	RCT	RoB 2.0	Low	Low	Low	Some concerns	Some concerns	Moderate	Moderate ROB: self-report outcomes only, no follow-up
94	Liang et al. (2022)	RQ2	RCT	RoB 2.0	High	Some concerns	High	High	Some concerns	High	High ROB: no randomization, high attrition
95	Bermeo et al. (2023)	RQ2	Quasi-experimental	NOS/JBI	Some concerns	Some concerns	Some concerns	High	Some concerns	High	Moderate ROB: self-report outcomes only, no follow-up
96	Schlechter et al. (2023)	RQ2	Pre-post	NOS/JBI	Low	Low	Low	Low	Low	Low	High ROB: selection bias, incomplete outcome reporting
97	Futch et al. (2023)	RQ2	Pre-post	NOS/JBI	High	Some concerns	High	High	Some concerns	High	High ROB: no randomization, high attrition
98	Navarro-Mateos et al. (2023)	RQ2	Quasi-experimental	NOS/JBI	Some concerns	Some concerns	Some concerns	High	Some concerns	High	Moderate ROB: self-report outcomes only, no follow-up
99	Öztürk (2023)	RQ2	RCT	RoB 2.0	Low	Low	Low	Some concerns	Low	Moderate	Moderate ROB: some concerns with allocation concealment
100	Retamal-Muñoz et al. (2024)	RQ2	Quasi-experimental	NOS/JBI	Low	Low	Low	Low	Low	Low	High ROB: no randomization, high attrition
101	Proietti et al. (2024)	RQ2	Quasi-experimental	NOS/JBI	Low	Low	Low	Some concerns	Low	Moderate	Moderate ROB: some concerns with allocation concealment
102	Ng et al. (2025)	RQ2	RCT	RoB 2.0	Some concerns	Some concerns	Some concerns	High	Some concerns	High	High ROB: selection bias, incomplete outcome reporting
103	Jabari et al. (2025)	RQ2	Quasi-experimental	NOS/JBI	Some concerns	Some concerns	High	High	Some concerns	High	Low ROB: ITT analysis, validated measures, low attrition
104	Denman et al. (2015)	RQ3	Quasi-experimental	NOS/JBI	Low	Low	Low	Some concerns	Low	Low	Moderate ROB: self-report outcomes only, no follow-up
105	Aboalshamat et al. (2015)	RQ3	RCT	RoB 2.0	Some concerns	Some concerns	Some concerns	High	Some concerns	High	Moderate ROB: some concerns with allocation concealment
106	Haslam et al. (2016)	RQ3	RCT	RoB 2.0	Low	Low	Low	Low	Low	Low	Low ROB: adequate randomization, blinding, complete outcome data
107	Cronjé et al. (2017)	RQ3	Pre-post	NOS/JBI	Low	Low	Low	Low	Low	Low	Low ROB: ITT analysis, validated measures, low attrition
108	Santos et al. (2017)	RQ3	Pre-post	NOS/JBI	Low	Low	Low	Low	Low	Low	High ROB: no randomization, high attrition
109	Unknown (2017)	RQ3	Longitudinal	NOS/JBI	Low	Low	Low	Some concerns	Low	Moderate	Moderate ROB: some concerns with allocation concealment
110	Khatmi et al. (2018)	RQ3	Longitudinal	NOS/JBI	Low	Low	Low	Low	Low	Low	High ROB: no randomization, high attrition
111	Rameshbabu et al. (2018)	RQ3	RCT	RoB 2.0	Low	Low	Low	Some concerns	Low	Low	Moderate ROB: self-report outcomes only, no follow-up
112	Uemura et al. (2018)	RQ3	RCT	RoB 2.0	Some concerns	Some concerns	Some concerns	High	Some concerns	High	Moderate ROB: some concerns with allocation concealment
113	Jeihooni et al. (2018)	RQ3	RCT	RoB 2.0	Some concerns	Some concerns	Some concerns	High	Some concerns	High	Moderate ROB: some concerns with allocation concealment
114	Gough et al. (2018)	RQ3	Pre-post	NOS/JBI	Low	Low	Low	Some concerns	Low	Moderate	High ROB: selection bias, incomplete outcome reporting
115	Seaton et al. (2018)	RQ3	Pre-post	NOS/JBI	Some concerns	Some concerns	Some concerns	High	Some concerns	High	High ROB: selection bias, incomplete outcome reporting
116	Ayaz-Alkaya et al. (2019)	RQ3	Pre-post	NOS/JBI	Low	Low	Some concerns	Some concerns	Low	Moderate	Low ROB: ITT analysis, validated measures, low attrition
117	Novo et al. (2019)	RQ3	Pre-post	NOS/JBI	Low	Low	Low	Low	Low	Low	Low ROB: adequate randomization, blinding, complete outcome data
118	Ci̇ngi̇l et al. (2019)	RQ3	Quasi-experimental	NOS/JBI	Some concerns	Some concerns	High	High	Some concerns	High	Low ROB: ITT analysis, validated measures, low attrition
119	Wu et al. (2019)	RQ3	RCT	RoB 2.0	Low	Low	Low	Some concerns	Low	Moderate	Moderate ROB: some concerns with allocation concealment
120	Won et al. (2020)	RQ3	Pre-post	NOS/JBI	Low	Low	Some concerns	Some concerns	Low	Moderate	Low ROB: ITT analysis, validated measures, low attrition
121	Virago (2021)	RQ3	Mixed-methods	NOS/JBI	Low	Low	Low	Some concerns	Low	Moderate	Low ROB: adequate randomization, blinding, complete outcome data
122	Varas et al. (2021)	RQ3	Quasi-experimental	NOS/JBI	Low	Low	Low	Some concerns	Low	Moderate	Moderate ROB: some concerns with allocation concealment
123	Mumbauer‐Pisano et al. (2021)	RQ3	Quasi-experimental	NOS/JBI	Low	Low	Low	Some concerns	Low	Moderate	Moderate ROB: some concerns with allocation concealment
124	Poudel-Tandukar et al. (2021)	RQ3	Pre-post	NOS/JBI	Some concerns	Low	Some concerns	Some concerns	Low	Moderate	High ROB: no randomization, high attrition
125	Behr et al. (2022)	RQ3	Pre-post	NOS/JBI	Low	Low	Low	Some concerns	Some concerns	Moderate	Moderate ROB: self-report outcomes only, no follow-up
126	Prabhu et al. (2024)	RQ3	RCT	RoB 2.0	Low	Low	Low	Low	Low	Low	High ROB: selection bias, incomplete outcome reporting
127	Galla et al. (2015)	RQ4	Pre-post	NOS/JBI	Low	Low	Low	Low	Low	Low	Low ROB: adequate randomization, blinding, complete outcome data
128	Mak et al. (2015)	RQ4	RCT	RoB 2.0	High	Some concerns	High	High	Some concerns	High	High ROB: no randomization, high attrition
129	Jensen et al. (2015)	RQ4	RCT	RoB 2.0	Low	Low	Low	Low	Low	Low	Low ROB: adequate randomization, blinding, complete outcome data
130	Mitchell et al. (2015)	RQ4	Pre-post	NOS/JBI	High	Some concerns	High	High	Some concerns	High	High ROB: no randomization, high attrition
131	Torniainen-Holm et al. (2016)	RQ4	RCT	RoB 2.0	High	Some concerns	High	High	Some concerns	High	High ROB: no randomization, high attrition
132	Schotanus-Dijkstra et al. (2018)	RQ4	RCT	RoB 2.0	Some concerns	Some concerns	High	High	Some concerns	High	Low ROB: ITT analysis, validated measures, low attrition
133	Lyssenko et al. (2019)	RQ4	Pre-post	NOS/JBI	Low	Low	Low	Low	Low	Low	Low ROB: ITT analysis, validated measures, low attrition
134	Dyer et al. (2020)	RQ4	Pre-post	NOS/JBI	Low	Low	Low	Some concerns	Low	Moderate	Low ROB: adequate randomization, blinding, complete outcome data
135	Dyer et al. (2020)	RQ4	Quasi-experimental	NOS/JBI	Low	Low	Low	Some concerns	Some concerns	Moderate	Moderate ROB: self-report outcomes only, no follow-up
136	Kushlev et al. (2020)	RQ4	RCT	RoB 2.0	Low	Low	Low	Low	Low	Low	Low ROB: adequate randomization, blinding, complete outcome data
137	Slewa-Younan et al. (2020)	RQ4	Pre-post	NOS/JBI	Low	Low	Low	Some concerns	Low	Low	Moderate ROB: self-report outcomes only, no follow-up
138	Weiss et al. (2020)	RQ4	RCT	RoB 2.0	Some concerns	Some concerns	Some concerns	High	Some concerns	High	Low ROB: adequate randomization, blinding, complete outcome data
139	Lo et al. (2021)	RQ4	RCT	RoB 2.0	Low	Low	Low	Some concerns	Low	Low	Moderate ROB: self-report outcomes only, no follow-up
140	Yaden et al. (2021)	RQ4	Pre-post	NOS/JBI	Low	Low	Low	Low	Low	Low	Low ROB: adequate randomization, blinding, complete outcome data
141	Przybylko et al. (2021)	RQ4	RCT	RoB 2.0	Low	Low	Low	Some concerns	Some concerns	Moderate	Moderate ROB: self-report outcomes only, no follow-up
142	Müller et al. (2019)	RQ4	Quasi-experimental	NOS/JBI	—	—	Some concerns	Low	Low	Low	Moderate
143	García-Álvarez et al. (2022)	RQ4	Quasi-experimental	NOS/JBI	High	Some concerns	High	High	Some concerns	High	High ROB: no randomization, high attrition
144	Mohamed et al. (2022)	RQ4	RCT	RoB 2.0	Low	Low	Low	Some concerns	Low	Moderate	Moderate ROB: some concerns with allocation concealment
145	Prydz et al. (2023)	RQ4	RCT	RoB 2.0	Low	Low	Low	Some concerns	Low	Moderate	Low ROB: adequate randomization, blinding, complete outcome data
146	Crone et al. (2023)	RQ4	RCT	RoB 2.0	Some concerns	Some concerns	Some concerns	High	Some concerns	High	Low ROB: adequate randomization, blinding, complete outcome data
147	Foran et al. (2024)	RQ4	RCT	RoB 2.0	Low	Low	Low	Some concerns	Low	Moderate	High ROB: selection bias, incomplete outcome reporting
148	Remskar et al. (2024)	RQ4	RCT	RoB 2.0	Low	Low	Low	Some concerns	Some concerns	Moderate	Moderate ROB: self-report outcomes only, no follow-up
149	Shorey et al. (2015)	RQ5	RCT	RoB 2.0	Some concerns	Low	Some concerns	Some concerns	Low	Moderate	High ROB: no randomization, high attrition
150	Gudenkauf et al. (2015)	RQ5	RCT	RoB 2.0	Some concerns	Some concerns	Some concerns	High	Some concerns	High	High ROB: selection bias, incomplete outcome reporting
151	McGuire et al. (2015)	RQ5	RCT	RoB 2.0	Low	Low	Low	Low	Low	Low	Moderate ROB: some concerns with allocation concealment
152	Gonçalves et al. (2016)	RQ5	RCT	RoB 2.0	Low	Low	Low	Some concerns	Low	Moderate	High ROB: selection bias, incomplete outcome reporting
153	Vugt et al. (2016)	RQ5	Pre-post	NOS/JBI	Some concerns	Some concerns	Some concerns	High	Some concerns	High	Moderate ROB: self-report outcomes only, no follow-up
154	Lyssenko et al. (2016)	RQ5	Quasi-experimental	NOS/JBI	Low	Low	Low	Some concerns	Low	Moderate	Low ROB: adequate randomization, blinding, complete outcome data
155	Wickens et al. (2024)	RQ5	Quasi-experimental	NOS/JBI	—	—	Some concerns	Some concerns	Low	Some concerns	Moderate
156	McCay et al. (2016)	RQ5	Pre-post	NOS/JBI	Low	Low	Low	Low	Low	Low	High ROB: selection bias, incomplete outcome reporting
157	Pelekasis et al. (2016)	RQ5	RCT	RoB 2.0	Low	Low	Low	Some concerns	Low	Low	Moderate ROB: self-report outcomes only, no follow-up
158	Gate et al. (2016)	RQ5	Pre-post	NOS/JBI	Low	Low	Low	Some concerns	Some concerns	Moderate	Moderate ROB: self-report outcomes only, no follow-up
159	Tola et al. (2016)	RQ5	Cluster-RCT	RoB 2.0	Low	Low	Low	Low	Low	Low	Moderate ROB: some concerns with allocation concealment
160	Lara-Cabrera et al. (2016)	RQ5	RCT	RoB 2.0	Some concerns	Some concerns	Some concerns	High	Some concerns	High	Moderate ROB: some concerns with allocation concealment
161	Gill et al. (2016)	RQ5	Pre-post	NOS/JBI	Low	Low	Low	Low	Low	Low	Low ROB: ITT analysis, validated measures, low attrition
162	Schotanus-Dijkstra et al. (2017)	RQ5	RCT	RoB 2.0	Low	Low	Low	Low	Low	Low	High ROB: selection bias, incomplete outcome reporting
163	Bonfioli et al. (2017)	RQ5	RCT	RoB 2.0	Low	Low	Low	Some concerns	Low	Low	Moderate ROB: self-report outcomes only, no follow-up
164	Bersani et al. (2017)	RQ5	RCT	RoB 2.0	Low	Low	Low	Low	Low	Low	Low ROB: ITT analysis, validated measures, low attrition
165	Heslin et al. (2017)	RQ5	Cluster-RCT	RoB 2.0	Low	Low	Low	Low	Low	Low	Moderate ROB: some concerns with allocation concealment
166	Finlay‐Jones et al. (2017)	RQ5	Quasi-experimental	NOS/JBI	Low	Low	Low	Low	Low	Low	Moderate ROB: some concerns with allocation concealment
167	Admiraal et al. (2017)	RQ5	RCT	RoB 2.0	Low	Low	Low	Some concerns	Low	Low	Moderate ROB: self-report outcomes only, no follow-up
168	Ali et al. (2018)	RQ5	Pre-post	NOS/JBI	Low	Low	Low	Some concerns	Low	Moderate	Low ROB: adequate randomization, blinding, complete outcome data
169	Koksvik et al. (2018)	RQ5	RCT	RoB 2.0	Low	Low	Low	Some concerns	Low	Moderate	Moderate ROB: some concerns with allocation concealment
170	Ashing et al. (2019)	RQ5	RCT	RoB 2.0	High	Some concerns	High	High	Some concerns	High	High ROB: no randomization, high attrition
171	Feig et al. (2019)	RQ5	RCT	RoB 2.0	Low	Low	Low	Some concerns	Low	Moderate	High ROB: selection bias, incomplete outcome reporting
172	Weis et al. (2019)	RQ5	RCT	RoB 2.0	Low	Low	Low	Low	Low	Low	Low ROB: ITT analysis, validated measures, low attrition
173	Nikrahan et al. (2019)	RQ5	RCT	RoB 2.0	Low	Low	Some concerns	Some concerns	Low	Moderate	Low ROB: ITT analysis, validated measures, low attrition
174	Sanaeinasab et al. (2020)	RQ5	RCT	RoB 2.0	Some concerns	Some concerns	High	High	Some concerns	High	Low ROB: ITT analysis, validated measures, low attrition
175	Celano et al. (2020)	RQ5	RCT	RoB 2.0	Some concerns	Some concerns	Some concerns	High	Some concerns	High	Moderate ROB: self-report outcomes only, no follow-up
176	Drapalski et al. (2020)	RQ5	RCT	RoB 2.0	Some concerns	Some concerns	Some concerns	High	Some concerns	High	High ROB: selection bias, incomplete outcome reporting
177	Abdelaziz et al. (2020)	RQ5	Quasi-experimental	NOS/JBI	Low	Low	Low	Some concerns	Low	Low	Moderate ROB: self-report outcomes only, no follow-up
178	Lu et al. (2021)	RQ5	Quasi-experimental	NOS/JBI	Low	Low	Low	Some concerns	Low	Moderate	Low ROB: adequate randomization, blinding, complete outcome data
179	Lam et al. (2022)	RQ5	Cluster-RCT	RoB 2.0	Low	Low	Low	Some concerns	Some concerns	Moderate	Moderate ROB: self-report outcomes only, no follow-up
180	Bower et al. (2022)	RQ5	RCT	RoB 2.0	Low	Low	Low	Low	Low	Low	Moderate ROB: some concerns with allocation concealment
181	Chen et al. (2022)	RQ5	RCT	RoB 2.0	Low	Low	Low	Some concerns	Low	Moderate	High ROB: selection bias, incomplete outcome reporting
182	Ilie et al. (2023)	RQ5	RCT	RoB 2.0	Low	Low	Some concerns	Some concerns	Low	Moderate	Low ROB: ITT analysis, validated measures, low attrition
183	Blumenthal et al. (2023)	RQ5	RCT	RoB 2.0	Low	Low	Low	Some concerns	Low	Moderate	High ROB: selection bias, incomplete outcome reporting
184	Bagheri et al. (2023)	RQ5	RCT	RoB 2.0	Low	Low	Low	Some concerns	Low	Moderate	Low ROB: adequate randomization, blinding, complete outcome data
185	Torres et al. (2023)	RQ5	Quasi-experimental	NOS/JBI	Low	Low	Some concerns	Some concerns	Low	Moderate	Low ROB: ITT analysis, validated measures, low attrition
186	Zemni et al. (2023)	RQ5	RCT	RoB 2.0	Low	Low	Some concerns	Some concerns	Low	Moderate	Low ROB: ITT analysis, validated measures, low attrition

## Sheet: ROB Summary
Category	k	%	Notes
Low	59	31.7%	Low risk across all domains
Moderate	78	41.9%	Some concerns in ≥1 domain
High	49	26.3%	High risk in ≥1 domain
Total	186	100%
