# Supplementary material for: Toward Personalized Psychoeducational Interventions for Psychophysical Health: A Systematic Review and Meta-Analysis for Tailored Intervention Selection
Source: J Pers Med. 2026 Apr 14;16(4):215. doi: 10.3390/jpm16040215 (PMC13117039; doi:10.3390/jpm16040215)
Supplement: Supplementary file 1 [file jpm-16-00215-s001.zip › Table_S5.xlsx]

## Sheet: Table S5 GRADE
RQ	Outcome Domain	k (meta/total)	N	Effect Estimate	Risk of Bias	Inconsistency	Indirectness	Imprecision	Publication Bias	Overall Certainty
RQ1	School-Based — Psychological well-being	15 / 61	28349	Meta (k=15): g = 0.60 [0.24, 0.96]; Vote: 60/61 favorable (98%)	Serious (−1)	Serious (−1)	Not serious	Not serious	Undetected	⊕⊕⊕○ MODERATE
RQ2	University-Based — Psychological well-being	16 / 42	20409	Meta (k=16): g = 0.62 [0.39, 0.85]; Vote: 42/42 favorable (100%)	Not serious	Serious (−1)	Not serious	Not serious	Undetected	⊕⊕⊕○ MODERATE
RQ3	Community-Based — Psychological well-being	5 / 23	11940	Meta (k=5): g = 0.49 [0.28, 0.71]; Vote: 21/23 favorable (91%)	Serious (−1)	Serious (−1)	Serious (−1)	Not serious	Undetected	⊕⊕○○ LOW
RQ4	Mindfulness/PP — Psychological well-being	10 / 22	8836	Meta (k=10): g = 0.55 [0.33, 0.76]; Vote: 22/22 favorable (100%)	Not serious	Serious (−1)	Not serious	Not serious	Undetected	⊕⊕⊕○ MODERATE
RQ5	Clinical/Vulnerable — Psychological well-being	7 / 38	16838	Meta (k=7): g = 0.91 [0.26, 1.56]; Vote: 37/38 favorable (97%)	Serious (−1)	Serious (−1)	Not serious	Not serious	Undetected	⊕⊕⊕○ MODERATE
