# Supplementary material for: Toward Personalized Psychoeducational Interventions for Psychophysical Health: A Systematic Review and Meta-Analysis for Tailored Intervention Selection
Source: J Pers Med. 2026 Apr 14;16(4):215. doi: 10.3390/jpm16040215 (PMC13117039; doi:10.3390/jpm16040215)
Supplement: Supplementary file 1 [file jpm-16-00215-s001.zip › Table_S6.xlsx]

## Sheet: Table S6 Sensitivity
Analysis	k	Result	Detail	Interpretation
Overall pooled effect (RE)	53	g = 0.66	95% CI [0.50, 0.82]; I² = 96.1%	Medium-to-large effect; τ² = 0.322; Q(52) = 1,324.15, p < .001; PI [−0.46, 1.78]
Leave-one-out analysis	53	0.61 – 0.67	Max Δg = ±0.05	Stable: no single study drives the pooled estimate beyond ±0.05
Direction-of-effect (SWiM)	186	182/186 (97%)	Positive: 131; Mixed: 51; Null: 0; Unclear: 4	Near-universal favorable direction confirms meta-analytic finding
Rosenthal's fail-safe N	53	N = 22,942	Criterion: 5k+10 = 275	Exceeds criterion by 83×; highly robust to file-drawer problem
Egger's regression test	53	Intercept = −0.18	SE = 1.23, t = −0.14	Non-significant asymmetry; no strong evidence of small-study effects in the k=53 subset
Note. Meta-analysis: DerSimonian–Laird random-effects model (k = 53 studies with extractable Hedges' g). Direction-of-effect: SWiM vote-counting across k = 186.
